# Supplementary material for: The Fused Methionine Sulfoxide Reductase MsrAB Promotes Oxidative Stress Defense and Bacterial Virulence in Fusobacterium nucleatum
Source: mBio. 2022 Apr 14;13(3):e03022-21. doi: 10.1128/mbio.03022-21 (PMC9239216; doi:10.1128/mbio.03022-21)
Supplement: TABLE S1 [file mbio.03022-21-s0001.xlsx]

## Sheet: Overview
Overview
Compared Conditions	Loci with p < 0.05	Loci with LFC >1	Loci with LFC < -1
Parent (H2O2) vs Parent	609	145	86
DmodR vs Parent	681	177	147
DmodR (H2O2) vs Parent	447	100	66
Only Loci with a p-value below 0.05 are considered
Loci with LFC (log2foldChange) > 1 are stronger transcribed in the mutant/treated condition compared to the wildtype/untreated condition
Loci with LFC (log2foldChange) < -1 are weaker transcribed in the mutant/treated condition compared to the wildtype/untreated condition
Loci with LFC (log2foldChange) between +1 and -1 are considered not differentially expressed (Not shown)

## Sheet: Parent (H2O2) vs Parent
Locus	Gene Name	Predicted Function	baseMean	LFC > +1	LFC < -1	log2FoldChange	lfcSE	stat	pvalue	padj
HMPREF0397_RS03035	nadA	quinolinate synthase NadA	534.235	2.85643		2.85643	0.280928	10.1678	2.76001e-24	1.75216e-22
HMPREF0397_RS01525		ethanolamine utilization protein	494.417	2.68159		2.68159	0.419859	6.38687	1.6932e-10	4.27206e-09
HMPREF0397_RS01530		ethanolamine utilization protein	241.303	2.64197		2.64197	0.40146	6.58091	4.67592e-11	1.3146e-09
HMPREF0397_RS01505	eutL	ethanolamine utilization microcompartment protein EutL	1241.13	2.62419		2.62419	0.359446	7.30064	2.86401e-13	1.0065e-11
HMPREF0397_RS03635		urocanate hydratase	26586.5	2.61107		2.61107	0.270763	9.6434	5.242e-22	2.9475e-20
HMPREF0397_RS05950		toxin-antitoxin system YwqK family antitoxin	855.415	2.58854		2.58854	0.238652	10.8465	2.07225e-27	1.63127e-25
HMPREF0397_RS05955		serine dehydratase subunit alpha family protein	855.847	2.56292		2.56292	0.188476	13.5981	4.11075e-42	5.39331e-40
HMPREF0397_RS01540		hypothetical protein	236.461	2.51104		2.51104	0.446682	5.62153	1.89275e-08	3.3558e-07
HMPREF0397_RS01520		acetaldehyde dehydrogenase (acetylating)	1547.88	2.40626		2.40626	0.368585	6.52838	6.6483e-11	1.79231e-09
HMPREF0397_RS01515	eutM	ethanolamine utilization microcompartment protein EutM	459.802	2.33758		2.33758	0.353205	6.61819	3.63626e-11	1.05238e-09
HMPREF0397_RS07360		imidazolonepropionase	7961.5	2.30789		2.30789	0.200651	11.502	1.28853e-30	1.10253e-28
HMPREF0397_RS07355		formiminotetrahydrofolate cyclodeaminase	4392.16	2.28124		2.28124	0.216382	10.5427	5.49288e-26	3.72758e-24
HMPREF0397_RS07365	ftcD	glutamate formimidoyltransferase	15720.1	2.25602		2.25602	0.192594	11.7138	1.08251e-31	1.06519e-29
HMPREF0397_RS03040		L-aspartate oxidase	569.204	2.24268		2.24268	0.258127	8.68829	3.67943e-18	1.76612e-16
HMPREF0397_RS03630	hutH	histidine ammonia-lyase	18458	2.17678		2.17678	0.277074	7.85632	3.95586e-15	1.5888e-13
HMPREF0397_RS01500		ethanolamine ammonia-lyase subunit EutC	834.553	2.15863		2.15863	0.358493	6.02141	1.72908e-09	3.58193e-08
HMPREF0397_RS05050		YbaN family protein	476.565	2.08765		2.08765	0.405465	5.14878	2.6218e-07	3.63359e-06
HMPREF0397_RS02400		ABC transporter substrate-binding protein	77.1874	2.08754		2.08754	0.320611	6.51111	7.45963e-11	1.98386e-09
HMPREF0397_RS01545	eutH	ethanolamine utilization protein EutH	828.507	2.08302		2.08302	0.37111	5.61294	1.98918e-08	3.49528e-07
HMPREF0397_RS01600	clpB	ATP-dependent chaperone ClpB	20562.9	2.05921		2.05921	0.252288	8.16212	3.29194e-16	1.34969e-14
HMPREF0397_RS05780		ABC transporter permease	425.697	2.03351		2.03351	0.310688	6.54518	5.94223e-11	1.62421e-09
HMPREF0397_RS01510		BMC domain-containing protein	251.591	2.02025		2.02025	0.409947	4.92807	8.3044e-07	9.78626e-06
HMPREF0397_RS04970		formate--tetrahydrofolate ligase	23674.1	1.95372		1.95372	0.221235	8.831	1.0374e-18	5.10399e-17
HMPREF0397_RS05775		ABC transporter permease	315.931	1.93612		1.93612	0.31912	6.06704	1.30292e-09	2.78712e-08
HMPREF0397_RS10770		tyrosine-type recombinase/integrase	112.615	1.89998		1.89998	0.393529	4.82805	1.37873e-06	1.54167e-05
HMPREF0397_RS09770		hypothetical protein	1783.63	1.89534		1.89534	0.260405	7.27842	3.37757e-13	1.16615e-11
HMPREF0397_RS08710		metal ABC transporter permease	2376.04	1.86047		1.86047	0.227801	8.1671	3.15885e-16	1.32268e-14
HMPREF0397_RS01535		ethanolamine utilization protein EutN	149.269	1.8498		1.8498	0.403605	4.58319	4.57929e-06	4.59798e-05
HMPREF0397_RS01810		PTS transporter subunit IIC	1438.17	1.82887		1.82887	0.292638	6.24962	4.11451e-10	9.63972e-09
HMPREF0397_RS03160		DUF3290 domain-containing protein	367.212	1.81666		1.81666	0.250135	7.2627	3.79434e-13	1.28746e-11
HMPREF0397_RS05650		hypothetical protein	2303.3	1.77443		1.77443	0.355282	4.99443	5.90112e-07	7.32352e-06
HMPREF0397_RS00240		cold-shock protein	48964.6	1.71822		1.71822	0.33597	5.11421	3.1505e-07	4.27599e-06
HMPREF0397_RS09270		GntP family permease	5366.75	1.70694		1.70694	0.165093	10.3393	4.68146e-25	3.07104e-23
HMPREF0397_RS03130		pyridoxamine 5'-phosphate oxidase family protein	3679.54	1.69193		1.69193	0.336585	5.02676	4.98826e-07	6.41627e-06
HMPREF0397_RS05500		acyl-CoA thioesterase	680.858	1.62114		1.62114	0.350159	4.62971	3.66171e-06	3.7729e-05
HMPREF0397_RS03050		transcription repressor NadR	1783.88	1.61982		1.61982	0.294532	5.49962	3.80602e-08	6.29433e-07
HMPREF0397_RS03500		hypothetical protein	388.541	1.61746		1.61746	0.281325	5.74942	8.95497e-09	1.66258e-07
HMPREF0397_RS06490		ABC transporter permease	1259.89	1.60635		1.60635	0.285521	5.62604	1.84398e-08	3.29904e-07
HMPREF0397_RS05645		AAA family ATPase	2074.58	1.60196		1.60196	0.342083	4.68295	2.82782e-06	2.96019e-05
HMPREF0397_RS07940		helix-turn-helix transcriptional regulator	24455.9	1.58475		1.58475	0.309853	5.11451	3.14549e-07	4.27599e-06
HMPREF0397_RS02010		hypothetical protein	69.4649	1.57808		1.57808	0.410562	3.84371	0.000121189	0.000836844
HMPREF0397_RS06485		DNA-binding protein	2606.38	1.56927		1.56927	0.156974	9.99701	1.5707e-23	9.36706e-22
HMPREF0397_RS03155		DUF421 domain-containing protein	388.412	1.55407		1.55407	0.267591	5.80764	6.33588e-09	1.21058e-07
HMPREF0397_RS01825		sirohydrochlorin cobaltochelatase	2268.24	1.55288		1.55288	0.310835	4.99581	5.85891e-07	7.32352e-06
HMPREF0397_RS02070		flavodoxin	5292.16	1.55277		1.55277	0.343849	4.51584	6.30667e-06	6.02501e-05
HMPREF0397_RS09275	dsdA	D-serine ammonia-lyase	2498.4	1.54273		1.54273	0.185767	8.30467	1.00095e-16	4.58111e-15
HMPREF0397_RS06605		hypothetical protein	558.844	1.53474		1.53474	0.435078	3.5275	0.000419501	0.00239993
HMPREF0397_RS09280		amino-acid racemase	3764.81	1.52005		1.52005	0.139118	10.9264	8.6221e-28	7.07013e-26
HMPREF0397_RS05505		hypothetical protein	4025.24	1.51494		1.51494	0.551375	2.74757	0.00600383	0.0227222
HMPREF0397_RS01490	eutA	ethanolamine ammonia-lyase reactivating factor EutA	581.891	1.50228		1.50228	0.336697	4.46181	8.1271e-06	7.50898e-05
HMPREF0397_RS06900		hypothetical protein	1071.57	1.5013		1.5013	0.379728	3.95361	7.69801e-05	0.000563185
HMPREF0397_RS03265	nifU	Fe-S cluster assembly scaffold protein NifU	8359.8	1.48496		1.48496	0.37952	3.91272	9.12608e-05	0.000646047
HMPREF0397_RS01230		manganese efflux pump MntP family protein	3335.62	1.47048		1.47048	0.314442	4.67647	2.91849e-06	3.03894e-05
HMPREF0397_RS01890		hypothetical protein	1134.66	1.45443		1.45443	0.415852	3.49747	0.000469686	0.00267151
HMPREF0397_RS01790		helix-turn-helix transcriptional regulator	777.24	1.4519		1.4519	0.203043	7.15071	8.63323e-13	2.8317e-11
HMPREF0397_RS01795		CoA-disulfide reductase	3495.08	1.45164		1.45164	0.155691	9.32384	1.12201e-20	5.9679e-19
HMPREF0397_RS03045		carboxylating nicotinate-nucleotide diphosphorylase	1384.49	1.45142		1.45142	0.239894	6.05026	1.44611e-09	3.06016e-08
HMPREF0397_RS08820		amidohydrolase	249.402	1.43549		1.43549	0.256785	5.59022	2.26782e-08	3.94963e-07
HMPREF0397_RS04180		ABC transporter substrate-binding protein	2735.42	1.42512		1.42512	0.191585	7.43859	1.01769e-13	3.85156e-12
HMPREF0397_RS01870		TetR/AcrR family transcriptional regulator	614.33	1.41909		1.41909	0.274427	5.17111	2.32708e-07	3.29474e-06
HMPREF0397_RS07550		CAP domain-containing protein	479.859	1.39488		1.39488	0.180062	7.74665	9.4345e-15	3.71342e-13
HMPREF0397_RS10865		hypothetical protein	6696.67	1.38934		1.38934	0.366886	3.78684	0.000152573	0.00104258
HMPREF0397_RS02195		TetR/AcrR family transcriptional regulator	388.929	1.38734		1.38734	0.271968	5.1011	3.37679e-07	4.52077e-06
HMPREF0397_RS10705		calcium ABC transporter ATPase	520.651	1.38237		1.38237	0.366394	3.77291	0.000161353	0.00109497
HMPREF0397_RS07445		efflux RND transporter permease subunit	367.514	1.38131		1.38131	0.259345	5.32614	1.0032e-07	1.49568e-06
HMPREF0397_RS08715		metal ABC transporter permease	2167.08	1.38011		1.38011	0.178248	7.74265	9.73663e-15	3.75719e-13
HMPREF0397_RS02245		AAA family ATPase	2959.08	1.37483		1.37483	0.230444	5.96602	2.43107e-09	4.83266e-08
HMPREF0397_RS09110		helix-turn-helix transcriptional regulator	272.189	1.36896		1.36896	0.311514	4.39452	1.11018e-05	9.97643e-05
HMPREF0397_RS00980		hypothetical protein	24.5429	1.36007		1.36007	0.456237	2.98107	0.00287242	0.012424
HMPREF0397_RS01050		ABC transporter substrate-binding protein	4234.09	1.35431		1.35431	0.184814	7.32795	2.33699e-13	8.51704e-12
HMPREF0397_RS09060		hypothetical protein	2791.7	1.34829		1.34829	0.372289	3.62161	0.00029277	0.00179493
HMPREF0397_RS04485	megL	methionine gamma-lyase	3611.62	1.34819		1.34819	0.389589	3.46054	0.000539085	0.00301191
HMPREF0397_RS01485		sensor histidine kinase	21664.5	1.34579		1.34579	0.272942	4.93071	8.19329e-07	9.71349e-06
HMPREF0397_RS01595		transcriptional regulator	401.573	1.3407		1.3407	0.323119	4.14924	3.33582e-05	0.000269053
HMPREF0397_RS10895		hypothetical protein	92.812	1.33522		1.33522	0.509875	2.61872	0.0088261	0.0312969
HMPREF0397_RS02045	hrcA	heat-inducible transcription repressor HrcA	14352	1.31241		1.31241	0.218455	6.00768	1.882e-09	3.8581e-08
HMPREF0397_RS08890	truB	tRNA pseudouridine(55) synthase TruB	3490.46	1.30876		1.30876	0.306996	4.2631	2.01607e-05	0.000172506
HMPREF0397_RS02250		RloB domain-containing protein	1714.06	1.28784		1.28784	0.25107	5.12939	2.90685e-07	4.00047e-06
HMPREF0397_RS04360		hypothetical protein	5049.12	1.2799		1.2799	0.270528	4.73112	2.23289e-06	2.40128e-05
HMPREF0397_RS06500		ABC transporter ATP-binding protein	1768.62	1.27786		1.27786	0.17724	7.20976	5.60486e-13	1.86955e-11
HMPREF0397_RS09765		hypothetical protein	4335.19	1.27069		1.27069	0.23612	5.38153	7.3857e-08	1.14449e-06
HMPREF0397_RS09860		GNAT family N-acetyltransferase	881.574	1.26474		1.26474	0.341404	3.70453	0.00021178	0.00138007
HMPREF0397_RS05195		hypothetical protein	175.738	1.26005		1.26005	0.322879	3.90256	9.51796e-05	0.000666596
HMPREF0397_RS06825		class I SAM-dependent methyltransferase	954.925	1.25415		1.25415	0.306724	4.08887	4.33473e-05	0.000337184
HMPREF0397_RS08950		AEC family transporter	2471.11	1.24583		1.24583	0.197559	6.30609	2.86177e-10	6.95305e-09
HMPREF0397_RS01990		ferredoxin--NADP reductase	979.138	1.24372		1.24372	0.305073	4.07681	4.56585e-05	0.000352377
HMPREF0397_RS05715		type II toxin-antitoxin system RelE/ParE family toxin	1063.92	1.24368		1.24368	0.446715	2.78406	0.00536835	0.0205753
HMPREF0397_RS08550		DMT family transporter	1208.39	1.23741		1.23741	0.308425	4.01201	6.02044e-05	0.000450503
HMPREF0397_RS04375		hypothetical protein	2078.42	1.22462		1.22462	0.228349	5.36295	8.18755e-08	1.25884e-06
HMPREF0397_RS02065	dnaJ	molecular chaperone DnaJ	4453.18	1.22178		1.22178	0.286334	4.26695	1.98161e-05	0.000170297
HMPREF0397_RS08815	nhaC	Na+/H+ antiporter NhaC	169.002	1.21931		1.21931	0.248938	4.89806	9.67892e-07	1.12711e-05
HMPREF0397_RS06275		50S ribosomal protein L19	30233.2	1.21061		1.21061	0.296371	4.08476	4.41217e-05	0.000341856
HMPREF0397_RS09555		ABC transporter ATP-binding protein	353.278	1.20972		1.20972	0.198708	6.08793	1.14383e-09	2.50118e-08
HMPREF0397_RS01310		hypothetical protein	35.7533	1.20822		1.20822	0.371853	3.2492	0.00115732	0.00584
HMPREF0397_RS03335		YfcC family protein	4571.63	1.2057		1.2057	0.196681	6.13024	8.77483e-10	1.98493e-08
HMPREF0397_RS02255		adenylate cyclase	1368.95	1.20489		1.20489	0.231602	5.20239	1.96738e-07	2.84692e-06
HMPREF0397_RS04275		GntR family transcriptional regulator	417.49	1.20198		1.20198	0.411848	2.9185	0.00351723	0.014634
HMPREF0397_RS06340		MATE family efflux transporter	2976.15	1.19972		1.19972	0.181538	6.60861	3.87941e-11	1.10648e-09
HMPREF0397_RS01550		DUF861 domain-containing protein	567.08	1.19936		1.19936	0.3673	3.26534	0.00109334	0.00558881
HMPREF0397_RS04795		AAA family ATPase	3729.49	1.19683		1.19683	0.261974	4.5685	4.91234e-06	4.88257e-05
HMPREF0397_RS03920		hypothetical protein	3258.93	1.18488		1.18488	0.261148	4.53721	5.70046e-06	5.52636e-05
HMPREF0397_RS03995		hypothetical protein	132.654	1.1834		1.1834	0.380824	3.10746	0.00188702	0.00875863
HMPREF0397_RS06495		ABC transporter permease	904.136	1.17699		1.17699	0.186986	6.29456	3.08269e-10	7.39845e-09
HMPREF0397_RS08955		N-glycosylase/DNA lyase	2915.06	1.17416		1.17416	0.283935	4.1353	3.54495e-05	0.000284093
HMPREF0397_RS07285		tRNA threonylcarbamoyladenosine dehydratase	4365.77	1.16905		1.16905	0.186648	6.26338	3.76722e-10	8.93239e-09
HMPREF0397_RS06835		pyridoxamine 5'-phosphate oxidase family protein	237.643	1.16861		1.16861	0.371565	3.14511	0.00166023	0.00793044
HMPREF0397_RS04170		ABC transporter ATP-binding protein	425.624	1.166		1.166	0.190536	6.11958	9.38218e-10	2.0982e-08
HMPREF0397_RS03350		winged helix-turn-helix transcriptional regulator	4051.44	1.16206		1.16206	0.234558	4.95425	7.26082e-07	8.76644e-06
HMPREF0397_RS04165		MATE family efflux transporter	567.519	1.15502		1.15502	0.229629	5.02993	4.9067e-07	6.35288e-06
HMPREF0397_RS09565		ABC transporter substrate-binding protein	325.387	1.14672		1.14672	0.228377	5.02119	5.13525e-07	6.56244e-06
HMPREF0397_RS07390		helix-turn-helix domain-containing protein	944.31	1.1456		1.1456	0.275895	4.1523	3.29154e-05	0.000267676
HMPREF0397_RS03065		hypothetical protein	1068.03	1.14382		1.14382	0.229603	4.98173	6.30178e-07	7.70305e-06
HMPREF0397_RS05530		amidohydrolase	1156.28	1.13331		1.13331	0.238977	4.74234	2.11263e-06	2.28442e-05
HMPREF0397_RS08720		metal ABC transporter ATP-binding protein	2863.32	1.12463		1.12463	0.189683	5.92898	3.04822e-09	5.9395e-08
HMPREF0397_RS01985		inorganic pyrophosphatase	342.188	1.12088		1.12088	0.31502	3.55812	0.000373515	0.00222078
HMPREF0397_RS01875		TolC family protein	3651.98	1.11767		1.11767	0.266195	4.1987	2.68453e-05	0.000227722
HMPREF0397_RS05000		fimbrial assembly protein	108.122	1.11661		1.11661	0.293709	3.80174	0.000143681	0.000985241
HMPREF0397_RS08085		IclR family transcriptional regulator	427.999	1.11157		1.11157	0.336992	3.29852	0.000971974	0.0050338
HMPREF0397_RS07475		hypothetical protein	15283	1.11044		1.11044	0.16687	6.65449	2.84276e-11	8.47658e-10
HMPREF0397_RS06345		5-methyltetrahydrofolate--homocysteine methyltransferase	2155.17	1.10762		1.10762	0.205324	5.3945	6.8713e-08	1.07323e-06
HMPREF0397_RS03660		fructose-bisphosphatase class III	3764.49	1.10732		1.10732	0.300601	3.68369	0.000229878	0.00148816
HMPREF0397_RS07480		hypothetical protein	16526.6	1.10718		1.10718	0.170741	6.48454	8.90006e-11	2.30465e-09
HMPREF0397_RS01035		DUF1858 domain-containing protein	2468.74	1.10337		1.10337	0.218427	5.05145	4.38471e-07	5.75274e-06
HMPREF0397_RS08730		MATE family efflux transporter	807.469	1.10061		1.10061	0.247216	4.45202	8.50679e-06	7.78668e-05
HMPREF0397_RS08725		zinc ABC transporter solute-binding protein	4355.72	1.09983		1.09983	0.229155	4.7995	1.59059e-06	1.75859e-05
HMPREF0397_RS02390		ABC transporter permease	532.444	1.09827		1.09827	0.227068	4.83676	1.31973e-06	1.48413e-05
HMPREF0397_RS02395		ABC transporter permease	852.449	1.08104		1.08104	0.18116	5.9673	2.41209e-09	4.83266e-08
HMPREF0397_RS02835		iron-containing alcohol dehydrogenase	2474.26	1.06894		1.06894	0.261167	4.09293	4.25954e-05	0.00033265
HMPREF0397_RS02880		hypothetical protein	1213.26	1.06588		1.06588	0.354202	3.00926	0.00261887	0.0116342
HMPREF0397_RS01045		MATE family efflux transporter	1325.37	1.06256		1.06256	0.215012	4.94186	7.73801e-07	9.28561e-06
HMPREF0397_RS04790		DNA polymerase IV	292.705	1.05896		1.05896	0.289941	3.65233	0.00025987	0.00162539
HMPREF0397_RS03345		heavy-metal-associated domain-containing protein	1527.54	1.05571		1.05571	0.267156	3.95168	7.76048e-05	0.000565653
HMPREF0397_RS04820		hypothetical protein	711.894	1.05531		1.05531	0.246761	4.27666	1.89716e-05	0.000163755
HMPREF0397_RS05785		DUF1007 family protein	373.22	1.05075		1.05075	0.244438	4.29863	1.71854e-05	0.000149212
HMPREF0397_RS02770		ABC transporter ATP-binding protein	499.965	1.03744		1.03744	0.292923	3.54167	0.000397608	0.00232885
HMPREF0397_RS03280		hypothetical protein	15846.6	1.03413		1.03413	0.220329	4.69357	2.68478e-06	2.82548e-05
HMPREF0397_RS03650		helix-turn-helix transcriptional regulator	1191.97	1.03307		1.03307	0.281156	3.67437	0.000238435	0.00152847
HMPREF0397_RS03830		ATP-binding protein	964.776	1.03189		1.03189	0.232723	4.43399	9.2504e-06	8.42632e-05
HMPREF0397_RS01305		DUF2247 family protein	86.9194	1.03113		1.03113	0.372634	2.76713	0.00565522	0.021527
HMPREF0397_RS09560		ABC transporter permease	396.042	1.01774		1.01774	0.222478	4.57458	4.77184e-06	4.767e-05
HMPREF0397_RS03000		50S ribosomal protein L34	24972	1.0176		1.0176	0.345563	2.94475	0.00323212	0.0136455
HMPREF0397_RS05875		hypothetical protein	216.304	1.01479		1.01479	0.316072	3.21064	0.00132442	0.00648372
HMPREF0397_RS03340	cadA	cadmium-translocating P-type ATPase	12964.8	1.00977		1.00977	0.201987	4.99915	5.75831e-07	7.3112e-06
HMPREF0397_RS07065		DUF1858 domain-containing protein	13326.6	1.00805		1.00805	0.408014	2.47064	0.0134873	0.0443864
HMPREF0397_RS01555		hypothetical protein	1495.15	1.00525		1.00525	0.228946	4.39077	1.12947e-05	0.000101037
HMPREF0397_RS02290		ubiquinone/menaquinone biosynthesis methyltransferase	1775.37		-1.00049	-1.00049	0.206009	-4.85655	1.19451e-06	1.36674e-05
HMPREF0397_RS09900		diguanylate phosphodiesterase	5216.63		-1.00355	-1.00355	0.247472	-4.0552	5.00922e-05	0.000383585
HMPREF0397_RS05960		dicarboxylate/amino acid:cation symporter	25915.5		-1.00595	-1.00595	0.188745	-5.32966	9.83976e-08	1.47822e-06
HMPREF0397_RS08610		hypothetical protein	5337.14		-1.00941	-1.00941	0.148768	-6.78508	1.16019e-11	3.51269e-10
HMPREF0397_RS08310	citE	citrate (pro-3S)-lyase subunit beta	9794.64		-1.01339	-1.01339	0.253607	-3.99592	6.44439e-05	0.000478185
HMPREF0397_RS05415		hypothetical protein	6280.21		-1.01582	-1.01582	0.283691	-3.58073	0.000342641	0.00205584
HMPREF0397_RS02355	fadA	adhesion protein FadA	1410.96		-1.01846	-1.01846	0.184928	-5.50733	3.64318e-08	6.07608e-07
HMPREF0397_RS02335		electron transfer flavoprotein subunit beta/FixAfamily protein	10791		-1.01975	-1.01975	0.199992	-5.09892	3.41594e-07	4.54228e-06
HMPREF0397_RS00575		sodium:alanine symporter family protein	211.028		-1.03597	-1.03597	0.214896	-4.82078	1.42998e-06	1.58994e-05
HMPREF0397_RS02285		FAD-dependent oxidoreductase	6097.46		-1.03988	-1.03988	0.186383	-5.57925	2.41553e-08	4.16997e-07
HMPREF0397_RS09895		M42 family metallopeptidase	3126.9		-1.0439	-1.0439	0.209033	-4.99397	5.9151e-07	7.32352e-06
HMPREF0397_RS02350		LrgB family protein	5362.41		-1.05046	-1.05046	0.214734	-4.89189	9.98734e-07	1.15618e-05
HMPREF0397_RS05405		hypothetical protein	7432.09		-1.0807	-1.0807	0.251426	-4.2983	1.72109e-05	0.000149212
HMPREF0397_RS02330		acyl-CoA dehydrogenase	13403.5		-1.08896	-1.08896	0.245645	-4.43304	9.29121e-06	8.42632e-05
HMPREF0397_RS09840		hypothetical protein	496.877		-1.09065	-1.09065	0.197836	-5.51292	3.52927e-08	5.93641e-07
HMPREF0397_RS02480	ggt	gamma-glutamyltransferase	917.75		-1.09585	-1.09585	0.181831	-6.02675	1.67288e-09	3.50236e-08
HMPREF0397_RS07830	fap2	galactose-inhibitable autotransporter adhesin Fap2	36933.8		-1.10089	-1.10089	0.134662	-8.17517	2.95447e-16	1.264e-14
HMPREF0397_RS08295		oxaloacetate decarboxylase subunit alpha	10329.3		-1.11321	-1.11321	0.21613	-5.15063	2.59609e-07	3.62348e-06
HMPREF0397_RS02485		hypothetical protein	210.625		-1.11751	-1.11751	0.271573	-4.11496	3.87243e-05	0.000307296
HMPREF0397_RS02365		hypothetical protein	1569.7		-1.1361	-1.1361	0.280278	-4.05347	5.04633e-05	0.000384929
HMPREF0397_RS08145		HAD-IIA family hydrolase	256.317		-1.15595	-1.15595	0.311857	-3.70667	0.000209998	0.00137301
HMPREF0397_RS09850		DUF3592 domain-containing protein	809.373		-1.16476	-1.16476	0.208874	-5.57639	2.45555e-08	4.20219e-07
HMPREF0397_RS01075		hypothetical protein	5001.4		-1.17076	-1.17076	0.281422	-4.16014	3.18053e-05	0.000260574
HMPREF0397_RS00145		hypothetical protein	6397.82		-1.17452	-1.17452	0.245657	-4.78114	1.74302e-06	1.9057e-05
HMPREF0397_RS06255		hypothetical protein	197.73		-1.18208	-1.18208	0.326889	-3.61615	0.000299011	0.00182099
HMPREF0397_RS08930		SIS domain-containing protein	1998.97		-1.23506	-1.23506	0.29752	-4.15119	3.3075e-05	0.000267867
HMPREF0397_RS04050		ABC transporter permease	3441.18		-1.24603	-1.24603	0.230396	-5.40823	6.36501e-08	1.00211e-06
HMPREF0397_RS02340		electron transfer flavoprotein subunit alpha/FixB family protein	12541.5		-1.25251	-1.25251	0.262099	-4.77877	1.76373e-06	1.91769e-05
HMPREF0397_RS04055		hypothetical protein	435.41		-1.25585	-1.25585	0.230165	-5.45631	4.8612e-08	7.71519e-07
HMPREF0397_RS00585		aminotransferase class I/II-fold pyridoxal phosphate-dependent enzyme	1435.1		-1.26713	-1.26713	0.230602	-5.49488	3.90969e-08	6.41189e-07
HMPREF0397_RS02445		autotransporter domain-containing protein	9444.2		-1.27241	-1.27241	0.255011	-4.98964	6.04934e-07	7.44069e-06
HMPREF0397_RS00105		hypothetical protein	4737.69		-1.28545	-1.28545	0.189039	-6.79988	1.04709e-11	3.27091e-10
HMPREF0397_RS02370	radD	autotransporter adhesin RadD	69313		-1.2957	-1.2957	0.190626	-6.79705	1.06784e-11	3.28362e-10
HMPREF0397_RS05400		endonuclease MutS2	4351.42		-1.31273	-1.31273	0.328047	-4.00166	6.28995e-05	0.000468887
HMPREF0397_RS04040		sugar ABC transporter ATP-binding protein	3947.78		-1.31682	-1.31682	0.192164	-6.85257	7.2537e-12	2.34021e-10
HMPREF0397_RS00100		OmpA family protein	6260.36		-1.32312	-1.32312	0.295827	-4.47261	7.72694e-06	7.20693e-05
HMPREF0397_RS05385		amino acid transporter	2190.7		-1.32725	-1.32725	0.229958	-5.77169	7.84784e-09	1.47091e-07
HMPREF0397_RS05390		hypothetical protein	4087.68		-1.34563	-1.34563	0.369291	-3.64382	0.000268616	0.0016729
HMPREF0397_RS00150		hypothetical protein	3911.5		-1.34651	-1.34651	0.368601	-3.65304	0.000259155	0.00162539
HMPREF0397_RS01565		DUF2247 family protein	145.214		-1.34705	-1.34705	0.25193	-5.34691	8.94684e-08	1.36491e-06
HMPREF0397_RS04045		ABC transporter	2446.35		-1.37203	-1.37203	0.18736	-7.32297	2.42535e-13	8.67834e-12
HMPREF0397_RS05395		D-lysine 5,6-aminomutase subunit alpha	7847.68		-1.39076	-1.39076	0.338495	-4.10867	3.97948e-05	0.000314523
HMPREF0397_RS05380		Na+/H+ antiporter NhaC family protein	18482.8		-1.42182	-1.42182	0.293607	-4.84261	1.28148e-06	1.44939e-05
HMPREF0397_RS08920		PTS mannose/fructose/sorbose transporter family subunit IID	1526.32		-1.4787	-1.4787	0.243035	-6.08433	1.16981e-09	2.52988e-08
HMPREF0397_RS06665	nhaC	Na+/H+ antiporter NhaC	3845.1		-1.5176	-1.5176	0.149626	-10.1426	3.57302e-24	2.19741e-22
HMPREF0397_RS01590		tryptophanase	11231		-1.54947	-1.54947	0.251577	-6.159	7.32034e-10	1.67517e-08
HMPREF0397_RS08925		SIS domain-containing protein	1120.52		-1.56357	-1.56357	0.238519	-6.55532	5.55231e-11	1.53901e-09
HMPREF0397_RS08910		PTS sugar transporter subunit IIB	534.635		-1.60539	-1.60539	0.218353	-7.35226	1.9488e-13	7.23629e-12
HMPREF0397_RS00580		PLP-dependent transferase	250.729		-1.62779	-1.62779	0.245792	-6.62263	3.52853e-11	1.03644e-09
HMPREF0397_RS07730		LacI family transcriptional regulator	124.773		-1.62794	-1.62794	0.271187	-6.00302	1.93681e-09	3.92953e-08
HMPREF0397_RS06250		dihydroorotate dehydrogenase	932.01		-1.6333	-1.6333	0.25657	-6.36588	1.9417e-10	4.77657e-09
HMPREF0397_RS09495		hypothetical protein	80.5639		-1.67762	-1.67762	0.297566	-5.63781	1.72223e-08	3.1095e-07
HMPREF0397_RS07610		DUF1963 domain-containing protein	1249.65		-1.68078	-1.68078	0.245938	-6.83416	8.24889e-12	2.61836e-10
HMPREF0397_RS08915		PTS mannose/fructose/sorbose/N-acetylgalactosamine transporter subunit IIC	1391.85		-1.69663	-1.69663	0.195802	-8.66505	4.51314e-18	2.11473e-16
HMPREF0397_RS08905		PTS sugar transporter subunit IIA	258.633		-1.75961	-1.75961	0.274353	-6.41367	1.42059e-10	3.6308e-09
HMPREF0397_RS07705		N-acetylmannosamine-6-phosphate 2-epimerase	471.59		-1.77486	-1.77486	0.197178	-9.00131	2.23041e-19	1.1255e-17
HMPREF0397_RS06245		dihydroorotate dehydrogenase electron transfer subunit	1316.96		-1.78959	-1.78959	0.30703	-5.82871	5.58564e-09	1.0777e-07
HMPREF0397_RS06220	pyrR	bifunctional pyr operon transcriptional regulator/uracil phosphoribosyltransferase PyrR	1197.64		-1.83141	-1.83141	0.198374	-9.23208	2.65418e-20	1.37459e-18
HMPREF0397_RS01585		sodium-dependent transporter	1547.45		-1.84226	-1.84226	0.222692	-8.27268	1.3098e-16	5.85837e-15
HMPREF0397_RS07715		ROK family protein	409.586		-1.99259	-1.99259	0.187987	-10.5996	2.99224e-26	2.10312e-24
HMPREF0397_RS07735		cyclically-permuted mutarotase family protein	161.588		-2.00973	-2.00973	0.245558	-8.18435	2.73785e-16	1.19735e-14
HMPREF0397_RS07710		N-acetylneuraminate lyase	423.329		-2.02657	-2.02657	0.188472	-10.7526	5.76171e-27	4.36117e-25
HMPREF0397_RS0110290		hypothetical protein	70.8062		-2.15374	-2.15374	0.337977	-6.37244	1.86042e-10	4.63457e-09
HMPREF0397_RS06240	carB	carbamoyl-phosphate synthase large subunit	6446.97		-2.4664	-2.4664	0.21188	-11.6406	2.56332e-31	2.40219e-29
HMPREF0397_RS07720		TRAP transporter large permease subunit	624.86		-2.70869	-2.70869	0.185503	-14.6019	2.73121e-48	4.28122e-46
HMPREF0397_RS09210		hypothetical protein	214.649		-2.72611	-2.72611	0.257063	-10.6048	2.82999e-26	2.06275e-24
HMPREF0397_RS04065		autotransporter domain-containing protein	21599.6		-2.81584	-2.81584	0.190819	-14.7566	2.78908e-49	4.98991e-47
HMPREF0397_RS07725		DctP family TRAP transporter solute-binding subunit	445.51		-2.89249	-2.89249	0.210448	-13.7444	5.5025e-43	7.73494e-41
HMPREF0397_RS06235	carA	glutamine-hydrolyzing carbamoyl-phosphate synthase small subunit	2659.67		-2.93175	-2.93175	0.243348	-12.0476	1.99786e-33	2.06936e-31
HMPREF0397_RS06225		aspartate carbamoyltransferase catalytic subunit	1147.7		-3.04493	-3.04493	0.183919	-16.5558	1.45356e-61	4.76768e-59
HMPREF0397_RS06230		dihydroorotase	2347.79		-3.08837	-3.08837	0.309254	-9.98652	1.74606e-23	1.01066e-21
HMPREF0397_RS09985	purD	phosphoribosylamine--glycine ligase	4248.99		-3.10394	-3.10394	0.149749	-20.7276	1.95328e-95	1.92203e-92
HMPREF0397_RS09950		phosphoribosylaminoimidazolesuccinocarboxamide synthase	4609.78		-3.10829	-3.10829	0.32998	-9.41963	4.52675e-21	2.47463e-19
HMPREF0397_RS09940		phosphoribosylformylglycinamidine synthase	10243		-3.32204	-3.32204	0.220049	-15.0968	1.6995e-51	3.34461e-49
HMPREF0397_RS09975		hypothetical protein	3141.35		-3.3347	-3.3347	0.184639	-18.0607	6.50355e-73	3.19975e-70
HMPREF0397_RS07615	cysK	cysteine synthase A	19070.6		-3.33589	-3.33589	0.214948	-15.5195	2.5597e-54	5.91041e-52
HMPREF0397_RS09980	purH	bifunctional phosphoribosylaminoimidazolecarboxamide formyltransferase/IMP cyclohydrolase	5947.99		-3.34284	-3.34284	0.211856	-15.7788	4.35254e-56	1.22369e-53
HMPREF0397_RS09960		phosphoribosylformylglycinamidine cyclo-ligase	6047.49		-3.35426	-3.35426	0.290917	-11.53	9.3185e-31	8.33583e-29
HMPREF0397_RS09955		amidophosphoribosyltransferase	6886.18		-3.38563	-3.38563	0.218202	-15.516	2.70293e-54	5.91041e-52
HMPREF0397_RS09205		hypothetical protein	574.265		-3.38784	-3.38784	0.19166	-17.6763	6.37987e-70	2.51112e-67
HMPREF0397_RS09970		class I SAM-dependent methyltransferase	3595.17		-3.39655	-3.39655	0.273606	-12.414	2.1928e-35	2.69715e-33
HMPREF0397_RS09945	purE	5-(carboxyamino)imidazole ribonucleotide mutase	1108.71		-3.40035	-3.40035	0.232908	-14.5995	2.82804e-48	4.28122e-46
HMPREF0397_RS09965		phosphoribosylglycinamide formyltransferase	2589.38		-3.41661	-3.41661	0.275654	-12.3946	2.79671e-35	3.2376e-33
HMPREF0397_RS09200		hypothetical protein	172.289		-3.64095	-3.64095	0.2981	-12.2139	2.62155e-34	2.86622e-32
HMPREF0397_RS09195		hypothetical protein	931.542		-4.03482	-4.03482	0.200706	-20.1032	6.92483e-90	4.54269e-87
HMPREF0397_RS07765	pdxS	pyridoxal 5'-phosphate synthase lyase subunit PdxS	19069.2		-4.20969	-4.20969	0.171624	-24.5286	7.32756e-133	1.44206e-129

## Sheet: modR vs Parent
Locus	Gene name	Predicted Function	baseMean	LFC > +1	LFC < -1	log2FoldChange	lfcSE	stat	pvalue	padj
HMPREF0397_RS01515	eutM	ethanolamine utilization microcompartment protein EutM	3147.8	5.51633		5.51633	0.310833	17.7469	1.82114e-70	5.9703e-68
HMPREF0397_RS01540		hypothetical protein	1155.63	5.50668		5.50668	0.319835	17.2173	1.97077e-66	4.30723e-64
HMPREF0397_RS01520		acetaldehyde dehydrogenase (acetylating)	9207.05	5.42997		5.42997	0.309063	17.5691	4.24634e-69	1.04407e-66
HMPREF0397_RS01530		ethanolamine utilization protein	1139.34	5.40197		5.40197	0.325672	16.5871	8.63286e-62	1.69808e-59
HMPREF0397_RS01525		ethanolamine utilization protein	2145.67	5.32243		5.32243	0.354598	15.0098	6.33613e-51	9.58706e-49
HMPREF0397_RS01505	eutL	ethanolamine utilization microcompartment protein EutL	5706.94	5.19278		5.19278	0.342701	15.1525	7.29232e-52	1.304e-49
HMPREF0397_RS01510		BMC domain-containing protein	1554.09	5.11183		5.11183	0.342009	14.9465	1.6416e-50	2.15268e-48
HMPREF0397_RS01545	eutH	ethanolamine utilization protein EutH	4675.21	5.08568		5.08568	0.287035	17.718	3.045e-70	8.55644e-68
HMPREF0397_RS01500		ethanolamine ammonia-lyase subunit EutC	4933.33	5.03562		5.03562	0.3588	14.0346	9.5723e-45	9.84592e-43
HMPREF0397_RS01535		ethanolamine utilization protein EutN	909.265	4.93863		4.93863	0.327705	15.0703	2.53838e-51	4.16083e-49
HMPREF0397_RS06435		DUF1667 domain-containing protein	5503.29	4.80256		4.80256	0.259095	18.5359	1.05919e-76	5.20858e-74
HMPREF0397_RS06440		FAD-dependent oxidoreductase	17604.2	4.38763		4.38763	0.236666	18.5393	9.95184e-77	5.20858e-74
HMPREF0397_RS04485	megL	methionine gamma-lyase	20905	3.93226		3.93226	0.483477	8.13329	4.17782e-16	1.32545e-14
HMPREF0397_RS05020		prepilin peptidase	3443.09	3.8389		3.8389	0.426249	9.00622	2.13275e-19	8.56146e-18
HMPREF0397_RS01490	eutA	ethanolamine ammonia-lyase reactivating factor EutA	2214.86	3.81323		3.81323	0.354763	10.7487	6.01333e-27	3.69632e-25
HMPREF0397_RS04490		Na+/H+ antiporter NhaC family protein	14979.2	3.80666		3.80666	0.423959	8.97883	2.73657e-19	1.07657e-17
HMPREF0397_RS04495	nifJ	pyruvate:ferredoxin (flavodoxin) oxidoreductase	78699.3	3.65105		3.65105	0.475504	7.67828	1.61235e-14	4.34451e-13
HMPREF0397_RS01550		DUF861 domain-containing protein	1583.18	3.22553		3.22553	0.294105	10.9673	5.49039e-28	3.48374e-26
HMPREF0397_RS06445		NAD(P)/FAD-dependent oxidoreductase	18898.1	2.82284		2.82284	0.336676	8.38443	5.09727e-17	1.72868e-15
HMPREF0397_RS03635		urocanate hydratase	23459.2	2.80104		2.80104	0.272177	10.2912	7.71969e-25	4.10395e-23
HMPREF0397_RS03630	hutH	histidine ammonia-lyase	20791.2	2.71694		2.71694	0.296927	9.15018	5.68375e-20	2.32915e-18
HMPREF0397_RS02330		acyl-CoA dehydrogenase	74303.3	2.71537		2.71537	0.239448	11.3401	8.30256e-30	5.63142e-28
HMPREF0397_RS02335		electron transfer flavoprotein subunit beta/FixAfamily protein	55558.3	2.6482		2.6482	0.231927	11.4183	3.38947e-30	2.3811e-28
HMPREF0397_RS10920		hypothetical protein	218463	2.59821		2.59821	0.43667	5.95004	2.68072e-09	4.05613e-08
HMPREF0397_RS02340		electron transfer flavoprotein subunit alpha/FixB family protein	67246.2	2.59438		2.59438	0.231554	11.2042	3.88645e-29	2.54822e-27
HMPREF0397_RS04990		type II secretion system protein GspD	445.12	2.5555		2.5555	0.250643	10.1958	2.07067e-24	1.07184e-22
HMPREF0397_RS04970		formate--tetrahydrofolate ligase	27590.9	2.54912		2.54912	0.238836	10.6731	1.36061e-26	8.11007e-25
HMPREF0397_RS08325		toxin-antitoxin system YwqK family antitoxin	4791.99	2.53805		2.53805	0.180883	14.0314	1.00111e-44	9.84592e-43
HMPREF0397_RS02345		CidA/LrgA family protein	22201.8	2.4368		2.4368	0.229023	10.64	1.94112e-26	1.123e-24
HMPREF0397_RS07365	ftcD	glutamate formimidoyltransferase	14267.8	2.39692		2.39692	0.28559	8.39286	4.74447e-17	1.63726e-15
HMPREF0397_RS02350		LrgB family protein	23854.6	2.39306		2.39306	0.24892	9.61378	6.99342e-22	3.19908e-20
HMPREF0397_RS04995		hypothetical protein	163.795	2.37517		2.37517	0.286954	8.27716	1.26147e-16	4.2056e-15
HMPREF0397_RS02930		Glu/Leu/Phe/Val dehydrogenase	201328	2.36624		2.36624	0.229919	10.2916	7.68934e-25	4.10395e-23
HMPREF0397_RS08425		carbon starvation protein A	30606	2.35932		2.35932	0.301605	7.82254	5.17672e-15	1.43417e-13
HMPREF0397_RS02835		iron-containing alcohol dehydrogenase	4121.31	2.29441		2.29441	0.258786	8.86604	7.57956e-19	2.92333e-17
HMPREF0397_RS01555		hypothetical protein	2576.31	2.27259		2.27259	0.264284	8.59904	8.03827e-18	2.87478e-16
HMPREF0397_RS04265		sodium-dependent transporter	21701.9	2.19048		2.19048	0.207692	10.5468	5.25664e-26	2.95423e-24
HMPREF0397_RS07355		formiminotetrahydrofolate cyclodeaminase	3274.93	2.15578		2.15578	0.261109	8.25626	1.5031e-16	4.92766e-15
HMPREF0397_RS04270		tyrosine phenol-lyase	165510	2.12197		2.12197	0.26373	8.046	8.55464e-16	2.51149e-14
HMPREF0397_RS07360		imidazolonepropionase	5567.67	2.09574		2.09574	0.210456	9.9581	2.3246e-23	1.11524e-21
HMPREF0397_RS02280		ferredoxin family protein	3978.79	2.03612		2.03612	0.427614	4.76158	1.92082e-06	1.73315e-05
HMPREF0397_RS05360		CoA transferase subunit B	39376.3	2.02471		2.02471	0.266835	7.58787	3.25201e-14	8.26798e-13
HMPREF0397_RS02305		(Fe-S)-binding protein	20857.2	1.97412		1.97412	0.264322	7.46863	8.10328e-14	1.9678e-12
HMPREF0397_RS03655		pyruvate, phosphate dikinase	6482.82	1.94945		1.94945	0.228711	8.52365	1.54597e-17	5.43021e-16
HMPREF0397_RS02935		lactate dehydrogenase	52618.2	1.93997		1.93997	0.246626	7.86604	3.66054e-15	1.02861e-13
HMPREF0397_RS01770	glpQ	glycerophosphodiester phosphodiesterase	21902.3	1.93421		1.93421	0.222397	8.69711	3.40442e-18	1.26349e-16
HMPREF0397_RS05365		CoA transferase subunit A	46502.7	1.92813		1.92813	0.257157	7.49789	6.48557e-14	1.59464e-12
HMPREF0397_RS04460		Na+/H+ antiporter NhaC family protein	623.901	1.9244		1.9244	0.315612	6.09735	1.07839e-09	1.68349e-08
HMPREF0397_RS06825		class I SAM-dependent methyltransferase	1100.53	1.91351		1.91351	0.250587	7.63609	2.23918e-14	5.95199e-13
HMPREF0397_RS01600	clpB	ATP-dependent chaperone ClpB	16125.8	1.894		1.894	0.420571	4.5034	6.68754e-06	5.34731e-05
HMPREF0397_RS08215		ABC transporter permease	1245.09	1.89154		1.89154	0.3736	5.063	4.12702e-07	4.20614e-06
HMPREF0397_RS04455		s-methyl-5-thioribose-1-phosphate isomerase	686.166	1.87687		1.87687	0.308568	6.08252	1.18309e-09	1.8324e-08
HMPREF0397_RS02300		polyprenyl synthetase family protein	7368.31	1.8753		1.8753	0.248409	7.54922	4.37865e-14	1.09023e-12
HMPREF0397_RS05000		fimbrial assembly protein	135.229	1.87149		1.87149	0.306354	6.10891	1.00316e-09	1.57857e-08
HMPREF0397_RS04335		RidA family protein	8279.49	1.85545		1.85545	0.266844	6.95331	3.56808e-12	7.4664e-11
HMPREF0397_RS08210		diguanylate phosphodiesterase	3940.76	1.85204		1.85204	0.357092	5.18646	2.14324e-07	2.3684e-06
HMPREF0397_RS02285		FAD-dependent oxidoreductase	19117.4	1.83668		1.83668	0.262682	6.99202	2.70956e-12	5.79316e-11
HMPREF0397_RS02295		prenyltransferase	6236.53	1.8185		1.8185	0.286875	6.33901	2.31242e-10	4.17296e-09
HMPREF0397_RS06260	pyrF	orotidine-5'-phosphate decarboxylase	1781.88	1.80594		1.80594	0.246521	7.32569	2.37666e-13	5.49987e-12
HMPREF0397_RS09490		3-hydroxybutyryl-CoA dehydrogenase	51113.2	1.7986		1.7986	0.339947	5.29081	1.21775e-07	1.42578e-06
HMPREF0397_RS08630	panF	sodium/panthothenate symporter	1324.77	1.79561		1.79561	0.357251	5.02618	5.00342e-07	5.02129e-06
HMPREF0397_RS01590		tryptophanase	45293.4	1.79523		1.79523	0.469177	3.82633	0.000130067	0.000770607
HMPREF0397_RS03650		helix-turn-helix transcriptional regulator	1415.78	1.76138		1.76138	0.185805	9.47971	2.54995e-21	1.13994e-19
HMPREF0397_RS05025		type II secretion system protein	349.063	1.76061		1.76061	0.27319	6.44466	1.1586e-10	2.2126e-09
HMPREF0397_RS02290		ubiquinone/menaquinone biosynthesis methyltransferase	5263.71	1.74049		1.74049	0.297304	5.85423	4.7923e-09	7.05165e-08
HMPREF0397_RS10895		hypothetical protein	180.12	1.72967		1.72967	0.67401	2.56624	0.0102808	0.0324595
HMPREF0397_RS02310		lactate utilization protein C	5623.98	1.72183		1.72183	0.257542	6.6856	2.29981e-11	4.71221e-10
HMPREF0397_RS06270		histidinol-phosphatase HisJ family protein	339.186	1.72161		1.72161	0.245333	7.01744	2.25968e-12	4.93866e-11
HMPREF0397_RS06265		orotate phosphoribosyltransferase	1709.3	1.71087		1.71087	0.225505	7.58682	3.27861e-14	8.26798e-13
HMPREF0397_RS00570		pyruvate-flavodoxin oxidoreductase	83.209	1.70817		1.70817	0.299061	5.71176	1.11816e-08	1.55987e-07
HMPREF0397_RS04450		S-methyl-5-thioribose kinase	520.33	1.69756		1.69756	0.332127	5.11118	3.20151e-07	3.34967e-06
HMPREF0397_RS02900		acetyl-CoA C-acetyltransferase	109025	1.69498		1.69498	0.231253	7.32956	2.30916e-13	5.40729e-12
HMPREF0397_RS01035		DUF1858 domain-containing protein	2813.13	1.68013		1.68013	0.287014	5.85383	4.80387e-09	7.05165e-08
HMPREF0397_RS00340		cupin domain-containing protein	6143.6	1.66412		1.66412	0.321805	5.17119	2.32604e-07	2.54184e-06
HMPREF0397_RS03265	nifU	Fe-S cluster assembly scaffold protein NifU	7417.5	1.65355		1.65355	0.436408	3.789	0.000151257	0.000877646
HMPREF0397_RS00125		collagen-binding protein	9896.13	1.64919		1.64919	0.306021	5.38914	7.07945e-08	8.70329e-07
HMPREF0397_RS08225		ATP-binding cassette domain-containing protein	1143.84	1.64811		1.64811	0.232973	7.07425	1.50261e-12	3.32094e-11
HMPREF0397_RS03660		fructose-bisphosphatase class III	4133.05	1.6392		1.6392	0.327312	5.00807	5.49792e-07	5.40721e-06
HMPREF0397_RS09990		hypothetical protein	1031.55	1.63469		1.63469	0.362177	4.51352	6.37604e-06	5.14003e-05
HMPREF0397_RS00240		cold-shock protein	36072.4	1.62199		1.62199	0.355311	4.565	4.99495e-06	4.18088e-05
HMPREF0397_RS08905		PTS sugar transporter subunit IIA	872.666	1.58871		1.58871	0.328077	4.84248	1.28232e-06	1.20685e-05
HMPREF0397_RS05005		hypothetical protein	175.668	1.58682		1.58682	0.251676	6.30502	2.88154e-10	5.06071e-09
HMPREF0397_RS08930		SIS domain-containing protein	5881.95	1.54658		1.54658	0.360267	4.29288	1.76369e-05	0.000127076
HMPREF0397_RS08220		ABC transporter permease	1205.61	1.54464		1.54464	0.269418	5.73324	9.85324e-09	1.39434e-07
HMPREF0397_RS05010		hypothetical protein	78.419	1.54406		1.54406	0.341752	4.51806	6.24083e-06	5.05174e-05
HMPREF0397_RS00180		efflux RND transporter periplasmic adaptor subunit	1085.81	1.53465		1.53465	0.278472	5.51096	3.56881e-08	4.64891e-07
HMPREF0397_RS02895		SH3 domain-containing protein	54483.3	1.53194		1.53194	0.236058	6.48968	8.60167e-11	1.6752e-09
HMPREF0397_RS08230		ABC transporter ATP-binding protein	1584.34	1.52474		1.52474	0.342101	4.457	8.31149e-06	6.48758e-05
HMPREF0397_RS03285		hypothetical protein	18016.5	1.52174		1.52174	0.21505	7.07621	1.48154e-12	3.31157e-11
HMPREF0397_RS08915		PTS mannose/fructose/sorbose/N-acetylgalactosamine transporter subunit IIC	4402.46	1.51976		1.51976	0.341378	4.45185	8.51354e-06	6.61902e-05
HMPREF0397_RS01565		DUF2247 family protein	411.265	1.51482		1.51482	0.245192	6.17808	6.48873e-10	1.05482e-08
HMPREF0397_RS10990		hypothetical protein	1021.1	1.49454		1.49454	0.330252	4.52545	6.02681e-06	4.91897e-05
HMPREF0397_RS05370		short-chain fatty acid transporter	46167.2	1.4919		1.4919	0.185608	8.03791	9.13836e-16	2.6434e-14
HMPREF0397_RS08910		PTS sugar transporter subunit IIB	1596.83	1.49032		1.49032	0.289287	5.15169	2.58152e-07	2.80545e-06
HMPREF0397_RS09665		ABC transporter ATP-binding protein	5331.59	1.48037		1.48037	0.179383	8.25254	1.55067e-16	5.00028e-15
HMPREF0397_RS00575		sodium:alanine symporter family protein	528.318	1.44744		1.44744	0.28159	5.14024	2.74389e-07	2.94931e-06
HMPREF0397_RS11010		pyruvate-flavodoxin oxidoreductase	35.3716	1.44666		1.44666	0.396998	3.64401	0.00026842	0.0014545
HMPREF0397_RS06255		hypothetical protein	515.462	1.43173		1.43173	0.254276	5.63061	1.79573e-08	2.41931e-07
HMPREF0397_RS08920		PTS mannose/fructose/sorbose transporter family subunit IID	4356.64	1.42428		1.42428	0.338966	4.20184	2.64751e-05	0.000184668
HMPREF0397_RS05610		DNA starvation/stationary phase protection protein	96569.2	1.4199		1.4199	0.444632	3.19343	0.00140594	0.00603818
HMPREF0397_RS04870	cas6	CRISPR-associated endoribonuclease Cas6	1610.18	1.40525		1.40525	0.304754	4.61112	4.00514e-06	3.42526e-05
HMPREF0397_RS08625		YhdT family protein	32.8837	1.4031		1.4031	0.442352	3.17191	0.0015144	0.00644767
HMPREF0397_RS00175		efflux RND transporter permease subunit	4926.38	1.40308		1.40308	0.304998	4.60028	4.21915e-06	3.59267e-05
HMPREF0397_RS04930	nifJ	pyruvate:ferredoxin (flavodoxin) oxidoreductase	221463	1.40201		1.40201	0.262613	5.3387	9.36149e-08	1.116e-06
HMPREF0397_RS10970		hypothetical protein	106.291	1.38855		1.38855	0.272517	5.09529	3.48213e-07	3.60492e-06
HMPREF0397_RS09660		iron ABC transporter permease	6029.67	1.38802		1.38802	0.224225	6.19029	6.00521e-10	9.90758e-09
HMPREF0397_RS08990		ABC transporter ATP-binding protein	3973.12	1.38742		1.38742	0.237748	5.8357	5.35654e-09	7.80467e-08
HMPREF0397_RS02325		FAD-binding oxidoreductase	15445.5	1.3797		1.3797	0.265947	5.18787	2.12709e-07	2.36384e-06
HMPREF0397_RS00610		V-type ATP synthase subunit K	2816.92	1.36754		1.36754	0.255072	5.3614	8.25799e-08	1.00268e-06
HMPREF0397_RS05410		lysine 2,3-aminomutase	33271.8	1.36267		1.36267	0.245224	5.55687	2.74662e-08	3.62591e-07
HMPREF0397_RS09720		hypothetical protein	756.587	1.35689		1.35689	0.456076	2.97514	0.00292856	0.0114523
HMPREF0397_RS06110		ABC transporter permease	5809.71	1.35263		1.35263	0.253135	5.34352	9.11584e-08	1.09335e-06
HMPREF0397_RS04640		AbgT family transporter	12580.9	1.34278		1.34278	0.234946	5.71527	1.09529e-08	1.53888e-07
HMPREF0397_RS00580		PLP-dependent transferase	668.522	1.30618		1.30618	0.232422	5.61984	1.91136e-08	2.55758e-07
HMPREF0397_RS06115		ABC transporter permease	4857.5	1.30274		1.30274	0.301343	4.32311	1.53848e-05	0.000112917
HMPREF0397_RS09770		hypothetical protein	1017.54	1.30228		1.30228	0.350441	3.71611	0.000202317	0.00113702
HMPREF0397_RS08925		SIS domain-containing protein	2998.51	1.29528		1.29528	0.316547	4.09192	4.27824e-05	0.000286691
HMPREF0397_RS03640	gltS	sodium/glutamate symporter	18482.6	1.29029		1.29029	0.197342	6.53832	6.22122e-11	1.23607e-09
HMPREF0397_RS06615		YjiH family protein	992.162	1.29022		1.29022	0.363913	3.5454	0.000392013	0.00203453
HMPREF0397_RS02175		DUF4198 domain-containing protein	12086.2	1.28969		1.28969	0.256127	5.03534	4.77011e-07	4.8117e-06
HMPREF0397_RS09485		enoyl-CoA hydratase	16056.5	1.28694		1.28694	0.268862	4.78663	1.69608e-06	1.55703e-05
HMPREF0397_RS06620		sodium:proton antiporter	7580.4	1.26819		1.26819	0.262397	4.83311	1.34418e-06	1.25905e-05
HMPREF0397_RS01585		sodium-dependent transporter	4548.85	1.26615		1.26615	0.439575	2.88039	0.00397181	0.0148251
HMPREF0397_RS06425		ankyrin repeat domain-containing protein	1876.19	1.2635		1.2635	0.251471	5.02444	5.04895e-07	5.03014e-06
HMPREF0397_RS05405		hypothetical protein	16667.6	1.26335		1.26335	0.174447	7.24204	4.41983e-13	1.01091e-11
HMPREF0397_RS06125		FMN-binding protein	4019.75	1.25668		1.25668	0.262084	4.79496	1.62704e-06	1.50962e-05
HMPREF0397_RS01905		trypsin-like serine protease	2605.61	1.24438		1.24438	0.373887	3.32824	0.000873967	0.00407368
HMPREF0397_RS06130		DUF4418 family protein	2410.62	1.24136		1.24136	0.291769	4.25459	2.09437e-05	0.000149262
HMPREF0397_RS06430		hypothetical protein	294.355	1.23276		1.23276	0.247427	4.98232	6.28277e-07	6.11792e-06
HMPREF0397_RS07280		flavodoxin	3251.47	1.22244		1.22244	0.255109	4.79183	1.65266e-06	1.52619e-05
HMPREF0397_RS10865		hypothetical protein	4662.54	1.21832		1.21832	0.357533	3.40759	0.000655396	0.0031443
HMPREF0397_RS06250		dihydroorotate dehydrogenase	2341.46	1.19833		1.19833	0.214775	5.57946	2.41263e-08	3.20651e-07
HMPREF0397_RS00640		V-type ATP synthase subunit D	4621.96	1.18974		1.18974	0.367095	3.24097	0.00119122	0.0052419
HMPREF0397_RS08985		ABC transporter ATP-binding protein	3828.17	1.17654		1.17654	0.232284	5.06508	4.08225e-07	4.18218e-06
HMPREF0397_RS05415		hypothetical protein	13366.2	1.17561		1.17561	0.239273	4.91326	8.9574e-07	8.55301e-06
HMPREF0397_RS08160		membrane protein	18527.5	1.15869		1.15869	0.313447	3.6966	0.000218506	0.0012245
HMPREF0397_RS00620		V-type ATP synthase subunit C	4373.98	1.15854		1.15854	0.254167	4.55818	5.15989e-06	4.30063e-05
HMPREF0397_RS05395		D-lysine 5,6-aminomutase subunit alpha	18637.4	1.15631		1.15631	0.247226	4.67715	2.90889e-06	2.56582e-05
HMPREF0397_RS00625		V-type ATP synthase subunit F	2306.04	1.15491		1.15491	0.215116	5.36878	7.92722e-08	9.68499e-07
HMPREF0397_RS00615		ATP synthase subunit E	3409.7	1.15444		1.15444	0.211012	5.471	4.47501e-08	5.71581e-07
HMPREF0397_RS01910		cysteine protease	1594.41	1.15102		1.15102	0.292552	3.93442	8.33974e-05	0.000517485
HMPREF0397_RS06625		peptidylprolyl isomerase	2539.54	1.14929		1.14929	0.185181	6.20633	5.42378e-10	9.11845e-09
HMPREF0397_RS00635		V-type ATP synthase subunit B	14568	1.14713		1.14713	0.265937	4.31353	1.60672e-05	0.000117363
HMPREF0397_RS06570		leucine-rich repeat domain-containing protein	8989.38	1.14244		1.14244	0.354254	3.22491	0.00126012	0.00545959
HMPREF0397_RS06120		ABC transporter ATP-binding protein	3665.53	1.12496		1.12496	0.247277	4.54939	5.38014e-06	4.40948e-05
HMPREF0397_RS04950	mglB	galactose/glucose ABC transporter substrate-binding protein MglB	15428.3	1.12306		1.12306	0.389914	2.88029	0.0039731	0.0148251
HMPREF0397_RS11020		DUF1266 domain-containing protein	979.378	1.11822		1.11822	0.245728	4.55066	5.34782e-06	4.40391e-05
HMPREF0397_RS09655		ABC transporter substrate-binding protein	4886.42	1.11237		1.11237	0.204825	5.4308	5.6103e-08	7.02896e-07
HMPREF0397_RS00605		V-type ATP synthase subunit I	15423.9	1.11162		1.11162	0.232489	4.7814	1.7408e-06	1.57795e-05
HMPREF0397_RS03605		electron transfer flavoprotein subunit beta/FixAfamily protein	24993.7	1.10847		1.10847	0.208009	5.32895	9.87844e-08	1.17054e-06
HMPREF0397_RS01335		electron transport complex subunit E	12283.7	1.10644		1.10644	0.219421	5.04256	4.59348e-07	4.65741e-06
HMPREF0397_RS06135		ABC transporter permease	4783.4	1.10601		1.10601	0.229637	4.81634	1.46215e-06	1.36306e-05
HMPREF0397_RS02060		methylated-DNA--[protein]-cysteine S-methyltransferase	1199.23	1.10053		1.10053	0.259161	4.24651	2.17124e-05	0.000154181
HMPREF0397_RS03880		hypothetical protein	1140.85	1.09985		1.09985	0.444536	2.47416	0.0133549	0.0401669
HMPREF0397_RS00630		V-type ATP synthase subunit A	16140.3	1.09264		1.09264	0.207111	5.27563	1.323e-07	1.5349e-06
HMPREF0397_RS08335		copper-translocating P-type ATPase	19665.3	1.08971		1.08971	0.180692	6.03074	1.63208e-09	2.48861e-08
HMPREF0397_RS05280	dhaK	dihydroxyacetone kinase subunit DhaK	3605.06	1.08539		1.08539	0.27118	4.00248	6.26817e-05	0.000401612
HMPREF0397_RS06105		DUF2318 domain-containing protein	2733.46	1.07902		1.07902	0.228038	4.73175	2.22591e-06	1.97224e-05
HMPREF0397_RS00600		hypothetical protein	5392.85	1.07424		1.07424	0.337848	3.17965	0.00147453	0.00629155
HMPREF0397_RS05385		amino acid transporter	4745.32	1.06204		1.06204	0.244564	4.3426	1.40809e-05	0.000104913
HMPREF0397_RS07895		SDR family NAD(P)-dependent oxidoreductase	5933.67	1.05655		1.05655	0.231028	4.57326	4.80184e-06	4.03642e-05
HMPREF0397_RS04515		biotin-dependent carboxyltransferase family protein	799.796	1.05397		1.05397	0.241138	4.37082	1.23779e-05	9.32852e-05
HMPREF0397_RS03610		electron transfer flavoprotein subunit alpha/FixB family protein	45241.6	1.05273		1.05273	0.21374	4.92529	8.42332e-07	8.08228e-06
HMPREF0397_RS03100		septation protein spoVG	4084.1	1.04866		1.04866	0.296605	3.53556	0.000406917	0.0020953
HMPREF0397_RS04465		iron-containing alcohol dehydrogenase	328.849	1.04306		1.04306	0.383634	2.7189	0.00654989	0.0226824
HMPREF0397_RS04520	pxpB	5-oxoprolinase subunit PxpB	521.353	1.03855		1.03855	0.202669	5.12439	2.98503e-07	3.13987e-06
HMPREF0397_RS07925		PhzF family phenazine biosynthesis protein	1045.51	1.03616		1.03616	0.284054	3.64778	0.000264519	0.0014413
HMPREF0397_RS05290		diguanylate cyclase	1484.87	1.0358		1.0358	0.229539	4.51251	6.40638e-06	5.14341e-05
HMPREF0397_RS04405		urocanate hydratase	380.641	1.03252		1.03252	0.257328	4.01245	6.00915e-05	0.000387541
HMPREF0397_RS00185		TolC family protein	1504.2	1.03188		1.03188	0.19789	5.21441	1.84404e-07	2.09394e-06
HMPREF0397_RS06140		ABC transporter ATP-binding protein	2314.45	1.03044		1.03044	0.23628	4.36112	1.29401e-05	9.71494e-05
HMPREF0397_RS04525		divalent metal cation transporter	639.296	1.02905		1.02905	0.232681	4.42257	9.75354e-06	7.55323e-05
HMPREF0397_RS08330		toxin-antitoxin system YwqK family antitoxin	8653.2	1.0284		1.0284	0.181226	5.67471	1.38923e-08	1.89765e-07
HMPREF0397_RS07475		hypothetical protein	11845.6	1.02564		1.02564	0.219946	4.66315	3.11404e-06	2.71031e-05
HMPREF0397_RS04595	raiA	ribosome-associated translation inhibitor RaiA	18194.2	1.02169		1.02169	0.350706	2.91324	0.003577	0.0137153
HMPREF0397_RS05275	glpK	glycerol kinase GlpK	7592.69	1.01686		1.01686	0.272211	3.73556	0.000187295	0.00105562
HMPREF0397_RS08340		heavy-metal-associated domain-containing protein	3277.15	1.00659		1.00659	0.210321	4.78594	1.70188e-06	1.55703e-05
HMPREF0397_RS03235	brnQ	branched-chain amino acid transport system II carrier protein	2340.16		-1.00241	-1.00241	0.206051	-4.86489	1.14522e-06	1.083e-05
HMPREF0397_RS05525		alpha/beta hydrolase	2609.11		-1.00379	-1.00379	0.243442	-4.12331	3.73459e-05	0.000255956
HMPREF0397_RS05780		ABC transporter permease	72.4899		-1.01193	-1.01193	0.340001	-2.97625	0.00291796	0.0114335
HMPREF0397_RS00595		MerR family transcriptional regulator	1286.19		-1.01246	-1.01246	0.257631	-3.92988	8.49878e-05	0.00052241
HMPREF0397_RS02025		LD-carboxypeptidase	1161.2		-1.01501	-1.01501	0.194686	-5.21358	1.85229e-07	2.09394e-06
HMPREF0397_RS01365	rpmG	50S ribosomal protein L33	9665.46		-1.02274	-1.02274	0.286668	-3.56768	0.000360149	0.00189415
HMPREF0397_RS06945	prmC	peptide chain release factor N(5)-glutamine methyltransferase	1407.93		-1.02367	-1.02367	0.194055	-5.27514	1.32656e-07	1.5349e-06
HMPREF0397_RS04635		copper homeostasis protein CutC	1007.07		-1.02528	-1.02528	0.22888	-4.47956	7.47976e-06	5.90871e-05
HMPREF0397_RS06760		hypothetical protein	1754.63		-1.0257	-1.0257	0.209648	-4.89247	9.95792e-07	9.46243e-06
HMPREF0397_RS08935		ClbS/DfsB family four-helix bundle protein	460.863		-1.02682	-1.02682	0.204388	-5.0239	5.06338e-07	5.03014e-06
HMPREF0397_RS07915		ABC transporter ATP-binding protein	65.7945		-1.02917	-1.02917	0.316569	-3.25102	0.0011499	0.00510577
HMPREF0397_RS08730		MATE family efflux transporter	259.238		-1.02932	-1.02932	0.220491	-4.6683	3.0371e-06	2.6551e-05
HMPREF0397_RS07055		isocitrate/isopropylmalate dehydrogenase family protein	534.292		-1.04055	-1.04055	0.194476	-5.35055	8.76881e-08	1.05817e-06
HMPREF0397_RS07705		N-acetylmannosamine-6-phosphate 2-epimerase	462.854		-1.04301	-1.04301	0.229206	-4.55054	5.35096e-06	4.40391e-05
HMPREF0397_RS03240		tyrosine--tRNA ligase	3358.56		-1.04441	-1.04441	0.225202	-4.63764	3.52408e-06	3.05368e-05
HMPREF0397_RS09480		cation-translocating P-type ATPase	1475.59		-1.04488	-1.04488	0.253978	-4.11405	3.8877e-05	0.000264606
HMPREF0397_RS00255		YeiH family putative sulfate export transporter	1117.77		-1.04569	-1.04569	0.223998	-4.6683	3.0371e-06	2.6551e-05
HMPREF0397_RS01075		hypothetical protein	4188.53		-1.0463	-1.0463	0.361303	-2.8959	0.00378069	0.0143012
HMPREF0397_RS07735		cyclically-permuted mutarotase family protein	164.735		-1.04713	-1.04713	0.252222	-4.15163	3.30113e-05	0.000227039
HMPREF0397_RS08115		response regulator transcription factor	584.037		-1.0554	-1.0554	0.228571	-4.61739	3.88591e-06	3.33781e-05
HMPREF0397_RS05785		DUF1007 family protein	120.498		-1.05882	-1.05882	0.390946	-2.70837	0.00676154	0.0231707
HMPREF0397_RS10230	rplM	50S ribosomal protein L13	22587.4		-1.06035	-1.06035	0.361507	-2.93313	0.00335561	0.0129675
HMPREF0397_RS02020	putP	sodium/proline symporter PutP	647.794		-1.06194	-1.06194	0.338407	-3.13804	0.00170081	0.00713323
HMPREF0397_RS00250		AbrB family transcriptional regulator	812.268		-1.06292	-1.06292	0.233571	-4.55072	5.3462e-06	4.40391e-05
HMPREF0397_RS06185		hypothetical protein	1713.06		-1.06426	-1.06426	0.306822	-3.46866	0.000523052	0.00259698
HMPREF0397_RS08350	trkA	Trk system potassium transporter TrkA	4472.53		-1.06901	-1.06901	0.205122	-5.21159	1.87227e-07	2.10443e-06
HMPREF0397_RS07880		ABC transporter ATP-binding protein/permease	161.143		-1.07634	-1.07634	0.291531	-3.69204	0.000222463	0.00124314
HMPREF0397_RS05200		putative manganese-dependent inorganic diphosphatase	1186.28		-1.07687	-1.07687	0.199586	-5.3955	6.8333e-08	8.45352e-07
HMPREF0397_RS05915		2-hydroxyglutaryl-CoA dehydratase	10946.6		-1.07914	-1.07914	0.206946	-5.21461	1.84202e-07	2.09394e-06
HMPREF0397_RS03485	maf	septum formation protein Maf	811.397		-1.08315	-1.08315	0.331634	-3.26611	0.00109037	0.00488481
HMPREF0397_RS10185	citC	[citrate (pro-3S)-lyase] ligase	333.457		-1.08317	-1.08317	0.228884	-4.73239	2.2189e-06	1.97224e-05
HMPREF0397_RS05645		AAA family ATPase	455.755		-1.08387	-1.08387	0.264321	-4.10059	4.12105e-05	0.000279521
HMPREF0397_RS05500		acyl-CoA thioesterase	146.772		-1.08924	-1.08924	0.31413	-3.46749	0.000525336	0.00259698
HMPREF0397_RS02595		DNA polymerase III subunit delta	192.932		-1.09058	-1.09058	0.374067	-2.91546	0.00355159	0.0136445
HMPREF0397_RS03255	nth	endonuclease III	453.735		-1.09233	-1.09233	0.214266	-5.09802	3.43227e-07	3.5721e-06
HMPREF0397_RS08110		glycosyltransferase family 39 protein	4183.56		-1.09789	-1.09789	0.200129	-5.48592	4.11318e-08	5.28799e-07
HMPREF0397_RS08535		ABC transporter ATP-binding protein	411.147		-1.10125	-1.10125	0.276991	-3.97577	7.01524e-05	0.000445128
HMPREF0397_RS08540		ABC transporter ATP-binding protein	248.012		-1.1048	-1.1048	0.221027	-4.99847	5.77862e-07	5.655e-06
HMPREF0397_RS05050		YbaN family protein	66.0891		-1.11069	-1.11069	0.424016	-2.61946	0.0088068	0.028633
HMPREF0397_RS08345		CCA tRNA nucleotidyltransferase	5837.65		-1.11677	-1.11677	0.257761	-4.3326	1.47361e-05	0.000109381
HMPREF0397_RS10705		calcium ABC transporter ATPase	128.494		-1.11702	-1.11702	0.327924	-3.40635	0.000658375	0.00315091
HMPREF0397_RS07410		DUF1576 domain-containing protein	671.086		-1.12106	-1.12106	0.226527	-4.94889	7.46362e-07	7.19654e-06
HMPREF0397_RS03245		GNAT family N-acetyltransferase	223.02		-1.12167	-1.12167	0.410407	-2.73307	0.00627472	0.0217679
HMPREF0397_RS07075		CDP-alcohol phosphatidyltransferase family protein	767.282		-1.12594	-1.12594	0.274956	-4.09499	4.2218e-05	0.000284393
HMPREF0397_RS03490		hypothetical protein	1114.05		-1.13947	-1.13947	0.389116	-2.92836	0.00340755	0.0131424
HMPREF0397_RS01990		ferredoxin--NADP reductase	270.653		-1.14899	-1.14899	0.273447	-4.2019	2.64688e-05	0.000184668
HMPREF0397_RS09900		diguanylate phosphodiesterase	4087.61		-1.15047	-1.15047	0.184951	-6.22038	4.95959e-10	8.40993e-09
HMPREF0397_RS06460	ccdA	cytochrome c biogenesis protein CcdA	21.6426		-1.157	-1.157	0.46257	-2.50124	0.0123761	0.0377175
HMPREF0397_RS03230		arsenate reductase family protein	838.045		-1.16241	-1.16241	0.325582	-3.57027	0.000356614	0.00188059
HMPREF0397_RS08370		ABC transporter permease	146.148		-1.16395	-1.16395	0.265231	-4.38843	1.14171e-05	8.70445e-05
HMPREF0397_RS01065		ABC transporter ATP-binding protein	148.219		-1.17232	-1.17232	0.289684	-4.0469	5.19011e-05	0.000340298
HMPREF0397_RS08355		dihydrofolate reductase	2058.91		-1.17532	-1.17532	0.30088	-3.90627	9.37324e-05	0.000572583
HMPREF0397_RS0110290		hypothetical protein	70.9665		-1.18229	-1.18229	0.400489	-2.95211	0.0031561	0.0122932
HMPREF0397_RS04025	ttcA	tRNA 2-thiocytidine(32) synthetase TtcA	3602.63		-1.18779	-1.18779	0.350596	-3.38793	0.000704234	0.00334596
HMPREF0397_RS09840		hypothetical protein	392.137		-1.18831	-1.18831	0.208157	-5.70873	1.13825e-08	1.57671e-07
HMPREF0397_RS04855		M20 family metallopeptidase	469.588		-1.18942	-1.18942	0.20455	-5.81479	6.07096e-09	8.78058e-08
HMPREF0397_RS00750		plasmid mobilization relaxosome protein MobC	62.8177		-1.1913	-1.1913	0.308566	-3.86076	0.000113034	0.000679934
HMPREF0397_RS01060		ABC transporter permease	121.922		-1.19615	-1.19615	0.287533	-4.16004	3.18195e-05	0.000220384
HMPREF0397_RS08610		hypothetical protein	4064.26		-1.22457	-1.22457	0.171172	-7.15408	8.42378e-13	1.90455e-11
HMPREF0397_RS04850		transporter substrate-binding domain-containing protein	394.089		-1.23058	-1.23058	0.239933	-5.12884	2.91533e-07	3.11655e-06
HMPREF0397_RS05830		AMP-binding protein	3749.39		-1.23848	-1.23848	0.201929	-6.13323	8.61152e-10	1.38186e-08
HMPREF0397_RS03595		tRNA1(Val) (adenine(37)-N6)-methyltransferase	391.94		-1.23965	-1.23965	0.268129	-4.62335	3.77598e-06	3.25761e-05
HMPREF0397_RS05325		coenzyme F390 synthetase	2332.53		-1.24069	-1.24069	0.21192	-5.85454	4.78331e-09	7.05165e-08
HMPREF0397_RS03250		GNAT family N-acetyltransferase	48.0513		-1.25355	-1.25355	0.345286	-3.63048	0.0002829	0.00152039
HMPREF0397_RS08415		ComEC/Rec2 family competence protein	474.987		-1.25355	-1.25355	0.207802	-6.03243	1.61512e-09	2.48198e-08
HMPREF0397_RS04225		helix-turn-helix transcriptional regulator	199.144		-1.26236	-1.26236	0.266662	-4.73395	2.20189e-06	1.97224e-05
HMPREF0397_RS04915		hypothetical protein	38.8865		-1.26426	-1.26426	0.493079	-2.56401	0.0103471	0.03254
HMPREF0397_RS02080		hypothetical protein	220.274		-1.26504	-1.26504	0.333019	-3.7987	0.000145454	0.000846475
HMPREF0397_RS09850		DUF3592 domain-containing protein	635.865		-1.27818	-1.27818	0.245624	-5.20382	1.95235e-07	2.18197e-06
HMPREF0397_RS05520		hypothetical protein	346.642		-1.28799	-1.28799	0.281508	-4.57532	4.755e-06	4.0142e-05
HMPREF0397_RS0110435		hypothetical protein	18.8968		-1.29436	-1.29436	0.472028	-2.74212	0.00610442	0.0213275
HMPREF0397_RS07910		branched-chain amino acid ABC transporter permease	60.6605		-1.29912	-1.29912	0.325574	-3.99025	6.60025e-05	0.000421516
HMPREF0397_RS02230		hypothetical protein	294.52		-1.3106	-1.3106	0.302746	-4.32905	1.49756e-05	0.000110487
HMPREF0397_RS09895		M42 family metallopeptidase	2351.9		-1.32129	-1.32129	0.207089	-6.38032	1.7672e-10	3.2186e-09
HMPREF0397_RS07905		branched-chain amino acid ABC transporter permease	93.5549		-1.34035	-1.34035	0.2977	-4.50236	6.72039e-06	5.35182e-05
HMPREF0397_RS06345		5-methyltetrahydrofolate--homocysteine methyltransferase	636.527		-1.34382	-1.34382	0.253596	-5.29907	1.16391e-07	1.37091e-06
HMPREF0397_RS04210		DUF4401 domain-containing protein	9423.68		-1.34752	-1.34752	0.206618	-6.52181	6.94661e-11	1.3664e-09
HMPREF0397_RS06485		DNA-binding protein	590.954		-1.35043	-1.35043	0.351594	-3.84088	0.000122594	0.000730737
HMPREF0397_RS09105		amidohydrolase	881.051		-1.36206	-1.36206	0.220068	-6.18927	6.04428e-10	9.90758e-09
HMPREF0397_RS08765		methionine ABC transporter ATP-binding protein	533.774		-1.36535	-1.36535	0.215943	-6.32273	2.56986e-10	4.55398e-09
HMPREF0397_RS04045		ABC transporter	1974.72		-1.37172	-1.37172	0.247946	-5.53231	3.16036e-08	4.14429e-07
HMPREF0397_RS09205		hypothetical protein	630.617		-1.37491	-1.37491	0.346679	-3.96594	7.31082e-05	0.000462392
HMPREF0397_RS06490		ABC transporter permease	267.236		-1.38027	-1.38027	0.245109	-5.63127	1.78884e-08	2.41931e-07
HMPREF0397_RS07700		DMT family transporter	185.657		-1.38165	-1.38165	0.242726	-5.69223	1.25393e-08	1.72481e-07
HMPREF0397_RS08770		ABC transporter permease	412.803		-1.38922	-1.38922	0.199376	-6.96785	3.21827e-12	6.80682e-11
HMPREF0397_RS0110440		hypothetical protein	210.338		-1.39869	-1.39869	0.313406	-4.46288	8.08651e-06	6.33712e-05
HMPREF0397_RS03495		type III pantothenate kinase	747.46		-1.42914	-1.42914	0.30193	-4.73335	2.20848e-06	1.97224e-05
HMPREF0397_RS04220		type II toxin-antitoxin system HipA family toxin	671.11		-1.43071	-1.43071	0.263362	-5.43248	5.55774e-08	7.00774e-07
HMPREF0397_RS05320		MBL fold metallo-hydrolase	1393.06		-1.43611	-1.43611	0.280112	-5.12691	2.94533e-07	3.12342e-06
HMPREF0397_RS08775		ABC transporter substrate-binding protein	1053.73		-1.44238	-1.44238	0.248623	-5.80145	6.5745e-09	9.43944e-08
HMPREF0397_RS02180		DMT family transporter	174.673		-1.45117	-1.45117	0.268203	-5.41073	6.27681e-08	7.81423e-07
HMPREF0397_RS06675		DMT family transporter	874.087		-1.45836	-1.45836	0.232116	-6.28289	3.32344e-10	5.73439e-09
HMPREF0397_RS00490	pykF	pyruvate kinase PykF	10622.3		-1.45952	-1.45952	0.199041	-7.33276	2.25459e-13	5.3431e-12
HMPREF0397_RS00170		hypothetical protein	476.985		-1.46665	-1.46665	0.357945	-4.09743	4.1777e-05	0.00028239
HMPREF0397_RS07070		phosphatidate cytidylyltransferase	900.137		-1.47196	-1.47196	0.284409	-5.17549	2.2731e-07	2.49787e-06
HMPREF0397_RS06175	trpS	tryptophan--tRNA ligase	2621.5		-1.47849	-1.47849	0.241084	-6.13268	8.64101e-10	1.38186e-08
HMPREF0397_RS07080		alpha/beta fold hydrolase	2826.08		-1.48997	-1.48997	0.22276	-6.68868	2.25194e-11	4.66271e-10
HMPREF0397_RS06340		MATE family efflux transporter	799.114		-1.52034	-1.52034	0.291218	-5.22064	1.78309e-07	2.05108e-06
HMPREF0397_RS08360	thyA	thymidylate synthase	4558.07		-1.53019	-1.53019	0.245683	-6.22831	4.71492e-10	8.06455e-09
HMPREF0397_RS02185		hypothetical protein	531.533		-1.54794	-1.54794	0.232556	-6.65618	2.81042e-11	5.64092e-10
HMPREF0397_RS09200		hypothetical protein	189.176		-1.54802	-1.54802	0.242133	-6.39329	1.62358e-10	2.98465e-09
HMPREF0397_RS06500		ABC transporter ATP-binding protein	452.717		-1.56685	-1.56685	0.263929	-5.93664	2.9092e-09	4.36824e-08
HMPREF0397_RS00400	eutJ	ethanolamine utilization protein EutJ	239.625		-1.58277	-1.58277	0.250027	-6.33041	2.44516e-10	4.37239e-09
HMPREF0397_RS02190		aminoacyl-histidine dipeptidase	302.526		-1.58281	-1.58281	0.215201	-7.35502	1.90892e-13	4.57908e-12
HMPREF0397_RS10225		sodium:alanine symporter family protein	183.249		-1.59648	-1.59648	0.254031	-6.28461	3.28684e-10	5.72143e-09
HMPREF0397_RS07770		PLP-dependent aminotransferase family protein	199.158		-1.598	-1.598	0.247325	-6.46114	1.03915e-10	2.00393e-09
HMPREF0397_RS03365		peptidyl-prolyl cis-trans isomerase	4836.01		-1.62627	-1.62627	0.262394	-6.1978	5.72581e-10	9.54463e-09
HMPREF0397_RS06495		ABC transporter permease	240.979		-1.62897	-1.62897	0.296192	-5.49971	3.8041e-08	4.92281e-07
HMPREF0397_RS01785		autotransporter domain-containing protein	630.135		-1.7286	-1.7286	0.212731	-8.12574	4.44651e-16	1.3883e-14
HMPREF0397_RS10150	trpB	tryptophan synthase subunit beta	309.89		-1.74008	-1.74008	0.215785	-8.06398	7.38498e-16	2.20095e-14
HMPREF0397_RS02465		MATE family efflux transporter	2741.3		-1.76296	-1.76296	0.274805	-6.41531	1.40533e-10	2.65796e-09
HMPREF0397_RS04040		sugar ABC transporter ATP-binding protein	2883.11		-1.76705	-1.76705	0.186465	-9.4766	2.62704e-21	1.14831e-19
HMPREF0397_RS06180	alr	alanine racemase	721.542		-1.77384	-1.77384	0.23307	-7.61075	2.72509e-14	7.147e-13
HMPREF0397_RS04050		ABC transporter permease	2468.59		-1.78269	-1.78269	0.193522	-9.21184	3.20578e-20	1.34165e-18
HMPREF0397_RS07825		membrane protein	2731.41		-1.80313	-1.80313	0.230561	-7.82061	5.25659e-15	1.43607e-13
HMPREF0397_RS09195		hypothetical protein	986.037		-1.80524	-1.80524	0.209606	-8.61251	7.14769e-18	2.60361e-16
HMPREF0397_RS08960		acetyl-CoA hydrolase/transferase family protein	1602.34		-1.80927	-1.80927	0.238164	-7.59676	3.03636e-14	7.85859e-13
HMPREF0397_RS04390		alanine:cation symporter family protein	4088.56		-1.8536	-1.8536	0.186787	-9.92358	3.28739e-23	1.5396e-21
HMPREF0397_RS08780		GNAT family N-acetyltransferase	301.198		-1.86955	-1.86955	0.292124	-6.39983	1.55549e-10	2.88645e-09
HMPREF0397_RS06665	nhaC	Na+/H+ antiporter NhaC	2839.31		-1.91097	-1.91097	0.238126	-8.02503	1.01505e-15	2.89363e-14
HMPREF0397_RS05950		toxin-antitoxin system YwqK family antitoxin	85.3039		-1.91192	-1.91192	0.385545	-4.95902	7.08502e-07	6.86514e-06
HMPREF0397_RS04235		hypothetical protein	1150.72		-1.91484	-1.91484	0.375986	-5.09286	3.52707e-07	3.63233e-06
HMPREF0397_RS04230		queuosine precursor transporter	908.939		-1.93025	-1.93025	0.275831	-6.99795	2.59741e-12	5.6144e-11
HMPREF0397_RS10885		hypothetical protein	74.7496		-1.94907	-1.94907	0.338897	-5.75122	8.86026e-09	1.26291e-07
HMPREF0397_RS04055		hypothetical protein	300.871		-1.95317	-1.95317	0.241938	-8.07303	6.85761e-16	2.07522e-14
HMPREF0397_RS02195		TetR/AcrR family transcriptional regulator	81.9745		-1.95978	-1.95978	0.320757	-6.10986	9.97171e-10	1.57857e-08
HMPREF0397_RS07900		ABC transporter substrate-binding protein	76.9968		-1.99137	-1.99137	0.298128	-6.67958	2.39624e-11	4.85919e-10
HMPREF0397_RS05955		serine dehydratase subunit alpha family protein	91.0366		-2.02557	-2.02557	0.316356	-6.40283	1.5252e-10	2.85721e-09
HMPREF0397_RS02700		hypothetical protein	785.548		-2.06166	-2.06166	0.254217	-8.10986	5.0678e-16	1.55756e-14
HMPREF0397_RS07830	fap2	galactose-inhibitable autotransporter adhesin Fap2	23369.4		-2.16457	-2.16457	0.21309	-10.158	3.05136e-24	1.53898e-22
HMPREF0397_RS02460		inositol phosphorylceramide synthase	409.481		-2.24649	-2.24649	0.413272	-5.43585	5.45365e-08	6.92085e-07
HMPREF0397_RS05685		bifunctional glycosyltransferase family 2/GtrA family protein	1469.88		-2.38351	-2.38351	0.269078	-8.85807	8.1414e-19	3.07964e-17
HMPREF0397_RS04385		glutaminase A	1351.92		-2.493	-2.493	0.26457	-9.42286	4.38983e-21	1.87713e-19
HMPREF0397_RS09985	purD	phosphoribosylamine--glycine ligase	3486.25		-2.88473	-2.88473	0.285643	-10.0991	5.57523e-24	2.74162e-22
HMPREF0397_RS09980	purH	bifunctional phosphoribosylaminoimidazolecarboxamide formyltransferase/IMP cyclohydrolase	4949.79		-3.04767	-3.04767	0.254592	-11.9708	5.05354e-33	3.97613e-31
HMPREF0397_RS09950		phosphoribosylaminoimidazolesuccinocarboxamide synthase	3817.8		-3.06011	-3.06011	0.263761	-11.6018	4.03338e-31	2.93839e-29
HMPREF0397_RS09955		amidophosphoribosyltransferase	5751.94		-3.08907	-3.08907	0.214838	-14.3786	7.05261e-47	8.16028e-45
HMPREF0397_RS09975		hypothetical protein	2580.7		-3.14365	-3.14365	0.250456	-12.5517	3.88986e-36	3.32667e-34
HMPREF0397_RS09960		phosphoribosylformylglycinamidine cyclo-ligase	5025.19		-3.21388	-3.21388	0.215614	-14.9057	3.02575e-50	3.71978e-48
HMPREF0397_RS09945	purE	5-(carboxyamino)imidazole ribonucleotide mutase	908.296		-3.29802	-3.29802	0.249375	-13.2252	6.28106e-40	5.61584e-38
HMPREF0397_RS09970		class I SAM-dependent methyltransferase	2952.62		-3.33874	-3.33874	0.233935	-14.2721	3.2659e-46	3.5689e-44
HMPREF0397_RS09940		phosphoribosylformylglycinamidine synthase	8336.4		-3.33955	-3.33955	0.173963	-19.1969	3.92848e-82	3.86366e-79
HMPREF0397_RS09965		phosphoribosylglycinamide formyltransferase	2129.46		-3.34885	-3.34885	0.223474	-14.9854	9.14938e-51	1.28549e-48
HMPREF0397_RS07860		PTS transporter subunit EIIA	8827.44		-3.58334	-3.58334	0.307263	-11.6621	1.98986e-31	1.50541e-29
HMPREF0397_RS07870		DeoR/GlpR transcriptional regulator	1105.03		-5.62412	-5.62412	0.307179	-18.3089	7.02626e-75	2.76413e-72
HMPREF0397_RS10740		hypothetical protein	143.289		-6.01632	-6.01632	0.434498	-13.8466	1.33352e-43	1.24906e-41
HMPREF0397_RS07865	pfkB	1-phosphofructokinase	2725.37		-6.03923	-6.03923	0.23881	-25.2889	4.23333e-141	8.32696e-138

## Sheet: modR (H2O2) vs Parent
Locus Tag	Gene name	Predicted function	baseMean	LFC > +1	LFC < -1	log2FoldChange	lfcSE	stat	pvalue	padj
HMPREF0397_RS03035	nadA	quinolinate synthase NadA	449.836	2.39922		2.39922	0.286874	8.3633	6.09864e-17	4.6162e-15
HMPREF0397_RS01525		ethanolamine utilization protein	435.854	2.35795		2.35795	0.380292	6.20035	5.63368e-10	2.22794e-08
HMPREF0397_RS01540		hypothetical protein	209.311	2.15246		2.15246	0.411288	5.23346	1.66367e-07	4.19758e-06
HMPREF0397_RS01600	clpB	ATP-dependent chaperone ClpB	24062.7	2.09641		2.09641	0.27517	7.61862	2.56405e-14	1.80216e-12
HMPREF0397_RS01505	eutL	ethanolamine utilization microcompartment protein EutL	1088.39	2.09269		2.09269	0.389118	5.37802	7.53084e-08	2.08742e-06
HMPREF0397_RS09770		hypothetical protein	2267.91	2.06118		2.06118	0.281422	7.32417	2.40377e-13	1.5575e-11
HMPREF0397_RS05950		toxin-antitoxin system YwqK family antitoxin	726.797	2.05524		2.05524	0.307707	6.67921	2.40241e-11	1.24419e-09
HMPREF0397_RS01530		ethanolamine utilization protein	202.354	2.01338		2.01338	0.419474	4.79978	1.58838e-06	2.94899e-05
HMPREF0397_RS01520		acetaldehyde dehydrogenase (acetylating)	1292.84	1.90579		1.90579	0.372203	5.12031	3.05036e-07	7.06248e-06
HMPREF0397_RS00240		cold-shock protein	60715.3	1.86248		1.86248	0.322518	5.77482	7.70346e-09	2.61386e-07
HMPREF0397_RS03040		L-aspartate oxidase	516.088	1.84975		1.84975	0.299527	6.17556	6.59283e-10	2.49513e-08
HMPREF0397_RS01515	eutM	ethanolamine utilization microcompartment protein EutM	407.308	1.84468		1.84468	0.384518	4.79739	1.60744e-06	2.95649e-05
HMPREF0397_RS05955		serine dehydratase subunit alpha family protein	620.153	1.83726		1.83726	0.24775	7.4158	1.20893e-13	8.20407e-12
HMPREF0397_RS02045	hrcA	heat-inducible transcription repressor HrcA	20760.8	1.78647		1.78647	0.202862	8.80631	1.29337e-18	1.06057e-16
HMPREF0397_RS01545	eutH	ethanolamine utilization protein EutH	758.255	1.75346		1.75346	0.360638	4.86212	1.16136e-06	2.2093e-05
HMPREF0397_RS02070		flavodoxin	6472.78	1.74758		1.74758	0.291121	6.00293	1.9379e-09	7.06255e-08
HMPREF0397_RS01510		BMC domain-containing protein	230.081	1.6871		1.6871	0.391178	4.31288	1.61142e-05	0.00021721
HMPREF0397_RS01500		ethanolamine ammonia-lyase subunit EutC	718.361	1.6863		1.6863	0.373125	4.5194	6.20154e-06	9.84244e-05
HMPREF0397_RS05780		ABC transporter permease	353.794	1.56828		1.56828	0.309397	5.06884	4.00256e-07	8.95118e-06
HMPREF0397_RS02050	grpE	nucleotide exchange factor GrpE	8172.7	1.55625		1.55625	0.158311	9.83035	8.33253e-23	7.80877e-21
HMPREF0397_RS05650		hypothetical protein	2088.9	1.54378		1.54378	0.279799	5.51744	3.43981e-08	1.12826e-06
HMPREF0397_RS05775		ABC transporter permease	269.339	1.53786		1.53786	0.295967	5.19606	2.03553e-07	5.07079e-06
HMPREF0397_RS05050		YbaN family protein	391.066	1.53625		1.53625	0.410867	3.73905	0.000184715	0.00169868
HMPREF0397_RS06900		hypothetical protein	1188.2	1.5214		1.5214	0.337047	4.5139	6.36461e-06	0.000100204
HMPREF0397_RS03160		DUF3290 domain-containing protein	347.282	1.50139		1.50139	0.293203	5.12066	3.0447e-07	7.06248e-06
HMPREF0397_RS06605		hypothetical protein	565.952	1.49894		1.49894	0.350155	4.2808	1.86219e-05	0.000242243
HMPREF0397_RS03265	nifU	Fe-S cluster assembly scaffold protein NifU	9017.22	1.49823		1.49823	0.316302	4.73671	2.17213e-06	3.88613e-05
HMPREF0397_RS07940		helix-turn-helix transcriptional regulator	25070.7	1.48683		1.48683	0.276041	5.38628	7.19289e-08	2.02515e-06
HMPREF0397_RS02010		hypothetical protein	80.2409	1.46191		1.46191	0.420498	3.47661	0.000507799	0.0038202
HMPREF0397_RS01535		ethanolamine utilization protein EutN	136.971	1.45224		1.45224	0.409359	3.5476	0.000388763	0.0031101
HMPREF0397_RS05505		hypothetical protein	4689.81	1.4489		1.4489	0.483459	2.99695	0.00272694	0.0154658
HMPREF0397_RS09765		hypothetical protein	5730.57	1.44845		1.44845	0.33522	4.3209	1.55395e-05	0.000215364
HMPREF0397_RS06825		class I SAM-dependent methyltransferase	1232.97	1.43807		1.43807	0.334905	4.29397	1.75505e-05	0.000232465
HMPREF0397_RS10865			7721.73	1.42979		1.42979	0.349596	4.08984	4.31677e-05	0.000491064
HMPREF0397_RS03155		DUF421 domain-containing protein	398.596	1.40549		1.40549	0.281572	4.99157	5.98907e-07	1.22776e-05
HMPREF0397_RS10770		tyrosine-type recombinase/integrase	102.338	1.3998		1.3998	0.425493	3.28984	0.00100243	0.00668743
HMPREF0397_RS01810		PTS transporter subunit IIC	1201.54	1.39479		1.39479	0.269487	5.1757	2.27054e-07	5.51658e-06
HMPREF0397_RS02065	dnaJ	molecular chaperone DnaJ	5384.87	1.39369		1.39369	0.258681	5.38769	7.13703e-08	2.02515e-06
HMPREF0397_RS02055	dnaK	molecular chaperone DnaK	56522.9	1.38212		1.38212	0.151872	9.10053	8.98921e-20	8.04126e-18
HMPREF0397_RS08710		metal ABC transporter permease	1938.07	1.3698		1.3698	0.219857	6.23042	4.65179e-10	1.94781e-08
HMPREF0397_RS02400		ABC transporter substrate-binding protein	60.019	1.36572		1.36572	0.3872	3.52717	0.000420022	0.00329871
HMPREF0397_RS03130		pyridoxamine 5'-phosphate oxidase family protein	3646.48	1.35777		1.35777	0.394831	3.43886	0.000584171	0.00428973
HMPREF0397_RS01890		hypothetical protein	1156.53	1.35268		1.35268	0.367249	3.68329	0.000230246	0.0020411
HMPREF0397_RS06435		DUF1667 domain-containing protein	878.581	1.33108		1.33108	0.391777	3.39754	0.000679944	0.0048308
HMPREF0397_RS09860		GNAT family N-acetyltransferase	1016.51	1.32952		1.32952	0.320511	4.14815	3.35179e-05	0.000390315
HMPREF0397_RS05500		acyl-CoA thioesterase	661.167	1.32491		1.32491	0.375317	3.5301	0.00041541	0.00328324
HMPREF0397_RS01825		sirohydrochlorin cobaltochelatase	2119.84	1.32179		1.32179	0.259757	5.08857	3.60769e-07	8.16084e-06
HMPREF0397_RS09060		hypothetical protein	2963.21	1.30334		1.30334	0.331191	3.9353	8.30924e-05	0.000896495
HMPREF0397_RS09720		hypothetical protein	1013.89	1.29076		1.29076	0.363834	3.54765	0.000388684	0.0031101
HMPREF0397_RS03050		transcription repressor NadR	1630.26	1.28954		1.28954	0.303189	4.25326	2.10677e-05	0.000262413
HMPREF0397_RS03500		hypothetical protein	346.404	1.28751		1.28751	0.248732	5.17628	2.26353e-07	5.51658e-06
HMPREF0397_RS06490		ABC transporter permease	1116.61	1.28165		1.28165	0.237702	5.39185	6.9736e-08	2.02515e-06
HMPREF0397_RS05695		hypothetical protein	1404.97	1.27485		1.27485	0.303969	4.19401	2.74067e-05	0.000326887
HMPREF0397_RS01230		manganese efflux pump MntP family protein	3171.06	1.27462		1.27462	0.252413	5.04974	4.42411e-07	9.46374e-06
HMPREF0397_RS05715		type II toxin-antitoxin system RelE/ParE family toxin	1120.49	1.24406		1.24406	0.367047	3.38937	0.000700545	0.00492383
HMPREF0397_RS02060		methylated-DNA--[protein]-cysteine S-methyltransferase	1763.86	1.21524		1.21524	0.261306	4.65062	3.30942e-06	5.76367e-05
HMPREF0397_RS06275		50S ribosomal protein L19	33824.1	1.20813		1.20813	0.310074	3.89627	9.76866e-05	0.00100261
HMPREF0397_RS03065		hypothetical protein	1276.11	1.20782		1.20782	0.312156	3.8693	0.000109147	0.00110154
HMPREF0397_RS07365	ftcD	glutamate formimidoyltransferase	9201.14	1.19199		1.19199	0.225934	5.27584	1.32152e-07	3.42205e-06
HMPREF0397_RS02195		TetR/AcrR family transcriptional regulator	379.623	1.18685		1.18685	0.257896	4.60207	4.18309e-06	7.15855e-05
HMPREF0397_RS03350		winged helix-turn-helix transcriptional regulator	4543.13	1.1737		1.1737	0.265443	4.42166	9.79456e-06	0.00014493
HMPREF0397_RS05645		AAA family ATPase	1707.09	1.17245		1.17245	0.290029	4.04252	5.28805e-05	0.000584656
HMPREF0397_RS08815	nhaC	Na+/H+ antiporter NhaC	180.524	1.16472		1.16472	0.269787	4.31716	1.58049e-05	0.00021721
HMPREF0397_RS06485		DNA-binding protein	2310.73	1.1644		1.1644	0.226047	5.15116	2.58879e-07	6.2131e-06
HMPREF0397_RS06440		FAD-dependent oxidoreductase	3454.46	1.16128		1.16128	0.400243	2.90144	0.0037145	0.0201381
HMPREF0397_RS07445		efflux RND transporter permease subunit	349.513	1.15908		1.15908	0.212347	5.45842	4.80388e-08	1.50064e-06
HMPREF0397_RS01490	eutA	ethanolamine ammonia-lyase reactivating factor EutA	527.637	1.15503		1.15503	0.34043	3.39285	0.000691693	0.00487971
HMPREF0397_RS01485		sensor histidine kinase	22199.3	1.15237		1.15237	0.33174	3.47371	0.000513313	0.00384106
HMPREF0397_RS07480		hypothetical protein	18667.6	1.14993		1.14993	0.21052	5.46232	4.69952e-08	1.49172e-06
HMPREF0397_RS03635		urocanate hydratase	11404.1	1.14793		1.14793	0.228076	5.03311	4.8258e-07	1.01034e-05
HMPREF0397_RS03995		hypothetical protein	142.702	1.12399		1.12399	0.35635	3.15416	0.00160958	0.00992997
HMPREF0397_RS03000		50S ribosomal protein L34	29729.5	1.1177		1.1177	0.343772	3.25128	0.00114885	0.00746182
HMPREF0397_RS03045		carboxylating nicotinate-nucleotide diphosphorylase	1259.51	1.1172		1.1172	0.251175	4.44791	8.67097e-06	0.000129444
HMPREF0397_RS09110		helix-turn-helix transcriptional regulator	265.886	1.11458		1.11458	0.341439	3.26435	0.00109715	0.00714964
HMPREF0397_RS04485	megL	methionine gamma-lyase	3395	1.11143		1.11143	0.350589	3.17017	0.00152348	0.00945806
HMPREF0397_RS08820		amidohydrolase	223.99	1.10757		1.10757	0.235616	4.70072	2.59242e-06	4.55526e-05
HMPREF0397_RS08890	truB	tRNA pseudouridine(55) synthase TruB	3329.99	1.09838		1.09838	0.260194	4.22137	2.42827e-05	0.000296822
HMPREF0397_RS01870		TetR/AcrR family transcriptional regulator	555.23	1.09519		1.09519	0.24948	4.38988	1.13413e-05	0.000162917
HMPREF0397_RS08950		AEC family transporter	2452.55	1.09048		1.09048	0.166386	6.55389	5.60584e-11	2.75807e-09
HMPREF0397_RS01050		ABC transporter substrate-binding protein	4036.27	1.09032		1.09032	0.222614	4.89782	9.69052e-07	1.92636e-05
HMPREF0397_RS03920		hypothetical protein	3318.11	1.08128		1.08128	0.213738	5.0589	4.21687e-07	9.11955e-06
HMPREF0397_RS10705		calcium ABC transporter ATPase	454.903	1.07538		1.07538	0.281308	3.8228	0.000131946	0.00131812
HMPREF0397_RS10165		WYL domain-containing protein	159.678	1.06742		1.06742	0.35382	3.01684	0.00255425	0.0146127
HMPREF0397_RS04180		ABC transporter substrate-binding protein	2463.97	1.0671		1.0671	0.221693	4.8134	1.4838e-06	2.78107e-05
HMPREF0397_RS08550		DMT family transporter	1191.05	1.06039		1.06039	0.285111	3.71922	0.00019984	0.00181237
HMPREF0397_RS01595		transcriptional regulator	383.983	1.05913		1.05913	0.341959	3.09723	0.0019534	0.0116141
HMPREF0397_RS06835		pyridoxamine 5'-phosphate oxidase family protein	255.848	1.05672		1.05672	0.382093	2.76561	0.0056817	0.0282456
HMPREF0397_RS08325		toxin-antitoxin system YwqK family antitoxin	2689.75	1.05466		1.05466	0.168631	6.25424	3.99466e-10	1.70902e-08
HMPREF0397_RS02880		hypothetical protein	1314.81	1.04962		1.04962	0.320783	3.27205	0.00106771	0.00698092
HMPREF0397_RS03335		YfcC family protein	4637.88	1.04478		1.04478	0.242871	4.30179	1.69423e-05	0.00022682
HMPREF0397_RS02245		AAA family ATPase	2731.97	1.04036		1.04036	0.27532	3.77871	0.000157642	0.00150922
HMPREF0397_RS01550		DUF861 domain-containing protein	557.57	1.03978		1.03978	0.320108	3.24823	0.00116126	0.00751764
HMPREF0397_RS05710		hypothetical protein	1328.37	1.03847		1.03847	0.302632	3.43145	0.000600365	0.00439226
HMPREF0397_RS07475		hypothetical protein	16186.7	1.03811		1.03811	0.208752	4.97292	6.59527e-07	1.33438e-05
HMPREF0397_RS03345		heavy-metal-associated domain-containing protein	1634.81	1.03229		1.03229	0.227782	4.5319	5.84547e-06	9.42942e-05
HMPREF0397_RS04275		GntR family transcriptional regulator	406.072	1.03094		1.03094	0.360671	2.8584	0.00425787	0.022405
HMPREF0397_RS01025	rpsR	30S ribosomal protein S18	20750.9	1.02793		1.02793	0.323379	3.17872	0.00147925	0.00930082
HMPREF0397_RS03170	rnmV	ribonuclease M5	5147.77	1.02308		1.02308	0.327774	3.1213	0.00180053	0.0109029
HMPREF0397_RS05610		DNA starvation/stationary phase protection protein	104310	1.02249		1.02249	0.36219	2.82309	0.00475631	0.024568
HMPREF0397_RS05195		hypothetical protein	165.983	1.00946		1.00946	0.290902	3.47011	0.00052025	0.00386359
HMPREF0397_RS00105		hypothetical protein	5522.69		-1.00135	-1.00135	0.225094	-4.44857	8.64437e-06	0.000129444
HMPREF0397_RS08905		PTS sugar transporter subunit IIA	339.056		-1.01376	-1.01376	0.290485	-3.48988	0.000483237	0.00368609
HMPREF0397_RS04040		sugar ABC transporter ATP-binding protein	4643.72		-1.02422	-1.02422	0.175765	-5.82724	5.63528e-09	1.9804e-07
HMPREF0397_RS08930		SIS domain-containing protein	2316.58		-1.02807	-1.02807	0.233858	-4.39612	1.10203e-05	0.000160651
HMPREF0397_RS01075		hypothetical protein	5638.67		-1.03904	-1.03904	0.247103	-4.2049	2.61197e-05	0.00031536
HMPREF0397_RS08130		C4-dicarboxylate ABC transporter	5241.45		-1.05138	-1.05138	0.207627	-5.0638	4.10984e-07	8.98685e-06
HMPREF0397_RS0110390		redoxin family protein	83.9285		-1.05172	-1.05172	0.306954	-3.42632	0.00061181	0.00442389
HMPREF0397_RS00415		DUF4261 domain-containing protein	3210.64		-1.06131	-1.06131	0.290773	-3.64997	0.000262272	0.00228386
HMPREF0397_RS05385		amino acid transporter	2552.1		-1.06377	-1.06377	0.21106	-5.04012	4.65248e-07	9.84526e-06
HMPREF0397_RS04915		hypothetical protein	52.5418		-1.07418	-1.07418	0.410571	-2.6163	0.00888872	0.0407212
HMPREF0397_RS05400		endonuclease MutS2	5025.42		-1.09703	-1.09703	0.280521	-3.91069	9.20339e-05	0.000973778
HMPREF0397_RS00150		hypothetical protein	4520.67		-1.10016	-1.10016	0.339674	-3.23886	0.00120006	0.00771806
HMPREF0397_RS00100		OmpA family protein	7180.11		-1.10292	-1.10292	0.282636	-3.90226	9.52978e-05	0.000992307
HMPREF0397_RS08610		hypothetical protein	5588.44		-1.12098	-1.12098	0.15311	-7.32143	2.45337e-13	1.5575e-11
HMPREF0397_RS05380		Na+/H+ antiporter NhaC family protein	21958.2		-1.12207	-1.12207	0.210431	-5.33227	9.6995e-08	2.57954e-06
HMPREF0397_RS05390		hypothetical protein	4706.91		-1.17536	-1.17536	0.282611	-4.15893	3.19742e-05	0.000374555
HMPREF0397_RS05395		D-lysine 5,6-aminomutase subunit alpha	9092.4		-1.18466	-1.18466	0.25937	-4.56746	4.93674e-06	8.16428e-05
HMPREF0397_RS09840		hypothetical protein	516.309		-1.19687	-1.19687	0.224209	-5.33819	9.38766e-08	2.56596e-06
HMPREF0397_RS08920		PTS mannose/fructose/sorbose transporter family subunit IID	1773.09		-1.20829	-1.20829	0.228668	-5.28402	1.2638e-07	3.31621e-06
HMPREF0397_RS08910		PTS sugar transporter subunit IIB	627.728		-1.23936	-1.23936	0.262557	-4.72034	2.35456e-06	4.17457e-05
HMPREF0397_RS08925		SIS domain-containing protein	1319.44		-1.2422	-1.2422	0.219404	-5.66172	1.49859e-08	4.9987e-07
HMPREF0397_RS02445		autotransporter domain-containing protein	10316		-1.25405	-1.25405	0.210267	-5.96411	2.45974e-09	8.80141e-08
HMPREF0397_RS09495		hypothetical protein	96.7449		-1.26272	-1.26272	0.29581	-4.26869	1.96626e-05	0.000251273
HMPREF0397_RS09850		DUF3592 domain-containing protein	849.867		-1.2707	-1.2707	0.185952	-6.83349	8.28745e-12	4.65991e-10
HMPREF0397_RS00585		aminotransferase class I/II-fold pyridoxal phosphate-dependent enzyme	1545.01		-1.29291	-1.29291	0.194737	-6.63925	3.15286e-11	1.59098e-09
HMPREF0397_RS01590		tryptophanase	12829.6		-1.29757	-1.29757	0.272761	-4.75717	1.96322e-06	3.57742e-05
HMPREF0397_RS06250		dihydroorotate dehydrogenase	1096.79		-1.30512	-1.30512	0.214732	-6.07791	1.21756e-09	4.52105e-08
HMPREF0397_RS08145		HAD-IIA family hydrolase	268.093		-1.31049	-1.31049	0.22659	-5.78352	7.31538e-09	2.52573e-07
HMPREF0397_RS08915		PTS mannose/fructose/sorbose/N-acetylgalactosamine transporter subunit IIC	1635.68		-1.35385	-1.35385	0.187553	-7.21846	5.25793e-13	3.23363e-11
HMPREF0397_RS07730		LacI family transcriptional regulator	140.841		-1.39575	-1.39575	0.261657	-5.33427	9.59321e-08	2.57954e-06
HMPREF0397_RS01565		DUF2247 family protein	150.167		-1.47826	-1.47826	0.304101	-4.86107	1.16751e-06	2.2093e-05
HMPREF0397_RS00580		PLP-dependent transferase	279.238		-1.48834	-1.48834	0.235546	-6.31866	2.63846e-10	1.20756e-08
HMPREF0397_RS06665	nhaC	Na+/H+ antiporter NhaC	4174.78		-1.49472	-1.49472	0.165224	-9.04663	1.4745e-19	1.26166e-17
HMPREF0397_RS06245		dihydroorotate dehydrogenase electron transfer subunit	1528.25		-1.51778	-1.51778	0.241262	-6.29102	3.15382e-10	1.41062e-08
HMPREF0397_RS07715		ROK family protein	484.421		-1.53568	-1.53568	0.248404	-6.18218	6.32217e-10	2.43961e-08
HMPREF0397_RS07705		N-acetylmannosamine-6-phosphate 2-epimerase	537.047		-1.53913	-1.53913	0.21871	-7.03731	1.95987e-12	1.13442e-10
HMPREF0397_RS09210		hypothetical protein	287.897		-1.55107	-1.55107	0.242031	-6.40858	1.46885e-10	6.88259e-09
HMPREF0397_RS07735		cyclically-permuted mutarotase family protein	191.656		-1.5555	-1.5555	0.250904	-6.19961	5.66041e-10	2.22794e-08
HMPREF0397_RS07610		DUF1963 domain-containing protein	1374.04		-1.59022	-1.59022	0.247781	-6.41786	1.382e-10	6.63362e-09
HMPREF0397_RS01585		sodium-dependent transporter	1764.39		-1.59199	-1.59199	0.224938	-7.07746	1.4682e-12	8.75583e-11
HMPREF0397_RS07710		N-acetylneuraminate lyase	492.404		-1.62079	-1.62079	0.258795	-6.26284	3.78031e-10	1.65325e-08
HMPREF0397_RS06220	pyrR	bifunctional pyr operon transcriptional regulator/uracil phosphoribosyltransferase PyrR	1320.55		-1.68263	-1.68263	0.248141	-6.78093	1.19405e-11	6.35104e-10
HMPREF0397_RS0110290		hypothetical protein	82.4919		-1.75164	-1.75164	0.323246	-5.4189	5.99659e-08	1.84395e-06
HMPREF0397_RS07615	cysK	cysteine synthase A	25451.8		-1.84356	-1.84356	0.186541	-9.88288	4.9393e-23	4.86027e-21
HMPREF0397_RS07725		DctP family TRAP transporter solute-binding subunit	553.271		-1.95869	-1.95869	0.229241	-8.54423	1.29399e-17	1.01863e-15
HMPREF0397_RS06240	carB	carbamoyl-phosphate synthase large subunit	7418.74		-2.08711	-2.08711	0.197339	-10.5763	3.8386e-26	3.97598e-24
HMPREF0397_RS09205		hypothetical protein	727.374		-2.13861	-2.13861	0.18969	-11.2743	1.75837e-29	2.30698e-27
HMPREF0397_RS07720		TRAP transporter large permease subunit	734.22		-2.15668	-2.15668	0.193751	-11.1312	8.84374e-29	1.02379e-26
HMPREF0397_RS09200		hypothetical protein	216.838		-2.17507	-2.17507	0.319555	-6.80656	9.99612e-12	5.46454e-10
HMPREF0397_RS04065		autotransporter domain-containing protein	24968.6		-2.20292	-2.20292	0.280785	-7.84556	4.31009e-15	3.14157e-13
HMPREF0397_RS09195		hypothetical protein	1173.86		-2.40894	-2.40894	0.216142	-11.1452	7.56021e-29	9.29906e-27
HMPREF0397_RS06235	carA	glutamine-hydrolyzing carbamoyl-phosphate synthase small subunit	3039.98		-2.51389	-2.51389	0.207534	-12.1131	8.99827e-34	1.77086e-31
HMPREF0397_RS06470		response regulator	1075.06		-2.7489	-2.7489	0.239092	-11.4972	1.36194e-30	2.06176e-28
HMPREF0397_RS06225		aspartate carbamoyltransferase catalytic subunit	1260.42		-2.82622	-2.82622	0.223333	-12.6547	1.05345e-36	2.30353e-34
HMPREF0397_RS06230		dihydroorotase	2613.78		-2.89178	-2.89178	0.239074	-12.0957	1.11251e-33	1.99038e-31
HMPREF0397_RS09985	purD	phosphoribosylamine--glycine ligase	4613.29		-2.99898	-2.99898	0.20528	-14.6093	2.45195e-48	2.41272e-45
HMPREF0397_RS09975		hypothetical protein	3399.03		-3.13297	-3.13297	0.283069	-11.0679	1.79639e-28	1.96405e-26
HMPREF0397_RS09940		phosphoribosylformylglycinamidine synthase	11102		-3.15446	-3.15446	0.279726	-11.277	1.70472e-29	2.30698e-27
HMPREF0397_RS09945	purE	5-(carboxyamino)imidazole ribonucleotide mutase	1206.61		-3.18149	-3.18149	0.276073	-11.5241	9.97236e-31	1.63547e-28
HMPREF0397_RS09955		amidophosphoribosyltransferase	7530.17		-3.19874	-3.19874	0.240572	-13.2964	2.42894e-40	5.97519e-38
HMPREF0397_RS09980	purH	bifunctional phosphoribosylaminoimidazolecarboxamide formyltransferase/IMP cyclohydrolase	6471.03		-3.23073	-3.23073	0.228342	-14.1487	1.90341e-45	7.49184e-43
HMPREF0397_RS09965		phosphoribosylglycinamide formyltransferase	2827.55		-3.3405	-3.3405	0.23112	-14.4535	2.38175e-47	1.17182e-44
HMPREF0397_RS09950		phosphoribosylaminoimidazolesuccinocarboxamide synthase	4949.75		-3.34456	-3.34456	0.23041	-14.5157	9.63172e-48	6.31841e-45
HMPREF0397_RS09960		phosphoribosylformylglycinamidine cyclo-ligase	6547.45		-3.37477	-3.37477	0.251992	-13.3924	6.6985e-41	1.88324e-38
HMPREF0397_RS09970		class I SAM-dependent methyltransferase	3900.79		-3.37758	-3.37758	0.242336	-13.9376	3.74207e-44	1.2274e-41
HMPREF0397_RS07765	pdxS	pyridoxal 5'-phosphate synthase lyase subunit PdxS	21642.7		-3.45534	-3.45534	0.178866	-19.3181	3.78635e-83	7.45153e-80
