# Supplementary material for: The Fused Methionine Sulfoxide Reductase MsrAB Promotes Oxidative Stress Defense and Bacterial Virulence in Fusobacterium nucleatum
Source: mBio. 2022 Apr 14;13(3):e03022-21. doi: 10.1128/mbio.03022-21 (PMC9239216; doi:10.1128/mbio.03022-21)
Supplement: TABLE S2 [file mbio.03022-21-s0002.xlsx]

## Sheet: Common upregulated genes 
Locus ID	Gene Name	Predicted function	Fold change
HMPREF0397_RS03035	nadA	quinolinate synthase NadA	5.27517
HMPREF0397_RS01525		ethanolamine utilization protein	5.1264
HMPREF0397_RS01540		hypothetical protein	4.44585
HMPREF0397_RS01600	clpB	ATP-dependent chaperone ClpB	4.27645
HMPREF0397_RS01505	eutL	ethanolamine utilization microcompartment protein EutL	4.26542
HMPREF0397_RS09770		hypothetical protein	4.17328
HMPREF0397_RS05950		toxin-antitoxin system YwqK family antitoxin	4.15613
HMPREF0397_RS01530		ethanolamine utilization protein	4.03728
HMPREF0397_RS01520		acetaldehyde dehydrogenase (acetylating)	3.74715
HMPREF0397_RS00240		cold-shock protein	3.63633
HMPREF0397_RS03040		L-aspartate oxidase	3.60438
HMPREF0397_RS01515	eutM	ethanolamine utilization microcompartment protein EutM	3.59174
HMPREF0397_RS05955		serine dehydratase subunit alpha family protein	3.57331
HMPREF0397_RS02045	hrcA	heat-inducible transcription repressor HrcA	3.44969
HMPREF0397_RS01545	eutH	ethanolamine utilization protein EutH	3.37167
HMPREF0397_RS02070		flavodoxin	3.35795
HMPREF0397_RS01510		BMC domain-containing protein	3.2201
HMPREF0397_RS01500		ethanolamine ammonia-lyase subunit EutC	3.21831
HMPREF0397_RS05780		ABC transporter permease	2.96552
HMPREF0397_RS05650		hypothetical protein	2.91557
HMPREF0397_RS05775		ABC transporter permease	2.90364
HMPREF0397_RS05050		YbaN family protein	2.9004
HMPREF0397_RS06900		hypothetical protein	2.87069
HMPREF0397_RS03160		DUF3290 domain-containing protein	2.83116
HMPREF0397_RS06605		hypothetical protein	2.82636
HMPREF0397_RS03265	nifU	Fe-S cluster assembly scaffold protein NifU	2.82496
HMPREF0397_RS07940		helix-turn-helix transcriptional regulator	2.80273
HMPREF0397_RS02010		hypothetical protein	2.75472
HMPREF0397_RS01535		ethanolamine utilization protein EutN	2.73633
HMPREF0397_RS05505		hypothetical protein	2.73
HMPREF0397_RS09765		hypothetical protein	2.72915
HMPREF0397_RS06825		class I SAM-dependent methyltransferase	2.70959
HMPREF0397_RS10865		hypothetical protein	2.69408
HMPREF0397_RS03155		DUF421 domain-containing protein	2.64907
HMPREF0397_RS10770		tyrosine-type recombinase/integrase	2.63866
HMPREF0397_RS01810		PTS transporter subunit IIC	2.6295
HMPREF0397_RS02065	dnaJ	molecular chaperone DnaJ	2.62751
HMPREF0397_RS08710		metal ABC transporter permease	2.58436
HMPREF0397_RS02400		ABC transporter substrate-binding protein	2.57705
HMPREF0397_RS03130		pyridoxamine 5'-phosphate oxidase family protein	2.56288
HMPREF0397_RS01890		hypothetical protein	2.55387
HMPREF0397_RS09860		GNAT family N-acetyltransferase	2.5132
HMPREF0397_RS05500		acyl-CoA thioesterase	2.50516
HMPREF0397_RS01825		sirohydrochlorin cobaltochelatase	2.49976
HMPREF0397_RS09060		hypothetical protein	2.46799
HMPREF0397_RS03050		transcription repressor NadR	2.44451
HMPREF0397_RS03500		hypothetical protein	2.44106
HMPREF0397_RS06490		ABC transporter permease	2.43117
HMPREF0397_RS01230		manganese efflux pump MntP family protein	2.41935
HMPREF0397_RS05715		type II toxin-antitoxin system RelE/ParE family toxin	2.36864
HMPREF0397_RS06275		50S ribosomal protein L19	2.31038
HMPREF0397_RS03065		hypothetical protein	2.30989
HMPREF0397_RS07365	ftcD	glutamate formimidoyltransferase	2.28468
HMPREF0397_RS02195		TetR/AcrR family transcriptional regulator	2.27656
HMPREF0397_RS03350		winged helix-turn-helix transcriptional regulator	2.25589
HMPREF0397_RS05645		AAA family ATPase	2.25394
HMPREF0397_RS08815	nhaC	Na+/H+ antiporter NhaC	2.24189
HMPREF0397_RS06485		DNA-binding protein	2.2414
HMPREF0397_RS07445		efflux RND transporter permease subunit	2.23315
HMPREF0397_RS01490	eutA	ethanolamine ammonia-lyase reactivating factor EutA	2.22689
HMPREF0397_RS01485		sensor histidine kinase	2.22279
HMPREF0397_RS07480		hypothetical protein	2.21903
HMPREF0397_RS03635		urocanate hydratase	2.21596
HMPREF0397_RS03995		hypothetical protein	2.17949
HMPREF0397_RS03000		50S ribosomal protein L34	2.17001
HMPREF0397_RS03045		carboxylating nicotinate-nucleotide diphosphorylase	2.16926
HMPREF0397_RS09110		helix-turn-helix transcriptional regulator	2.16531
HMPREF0397_RS04485	megL	methionine gamma-lyase	2.16059
HMPREF0397_RS08820		amidohydrolase	2.15482
HMPREF0397_RS08890	truB	tRNA pseudouridine(55) synthase TruB	2.14113
HMPREF0397_RS01870		TetR/AcrR family transcriptional regulator	2.13641
HMPREF0397_RS08950		AEC family transporter	2.12944
HMPREF0397_RS01050		ABC transporter substrate-binding protein	2.12922
HMPREF0397_RS03920		hypothetical protein	2.11591
HMPREF0397_RS10705		calcium ABC transporter ATPase	2.10728
HMPREF0397_RS04180		ABC transporter substrate-binding protein	2.09521
HMPREF0397_RS08550		DMT family transporter	2.08549
HMPREF0397_RS01595		transcriptional regulator	2.08367
HMPREF0397_RS06835		pyridoxamine 5'-phosphate oxidase family protein	2.0802
HMPREF0397_RS02880		hypothetical protein	2.06998
HMPREF0397_RS03335		YfcC family protein	2.06305
HMPREF0397_RS02245		AAA family ATPase	2.05673
HMPREF0397_RS01550		DUF861 domain-containing protein	2.05592
HMPREF0397_RS07475		hypothetical protein	2.05353
HMPREF0397_RS03345		heavy-metal-associated domain-containing protein	2.04526
HMPREF0397_RS04275		GntR family transcriptional regulator	2.04336
HMPREF0397_RS05195		hypothetical protein	2.01316

## Sheet: Common downregulated genes
Locus	Gene Name	Predicted function	Fold change
HMPREF0397_RS07765	pdxS	pyridoxal 5'-phosphate synthase lyase subunit PdxS	-10.9688
HMPREF0397_RS09970		class I SAM-dependent methyltransferase	-10.3933
HMPREF0397_RS09960		phosphoribosylformylglycinamidine cyclo-ligase	-10.3731
HMPREF0397_RS09950		phosphoribosylaminoimidazolesuccinocarboxamide synthase	-10.1581
HMPREF0397_RS09965		phosphoribosylglycinamide formyltransferase	-10.1296
HMPREF0397_RS09980	purH	bifunctional phosphoribosylaminoimidazolecarboxamide formyltransferase/IMP cyclohydrolase	-9.38743
HMPREF0397_RS09955		amidophosphoribosyltransferase	-9.18156
HMPREF0397_RS09945	purE	5-(carboxyamino)imidazole ribonucleotide mutase	-9.07246
HMPREF0397_RS09940		phosphoribosylformylglycinamidine synthase	-8.90407
HMPREF0397_RS09975		hypothetical protein	-8.77238
HMPREF0397_RS09985	purD	phosphoribosylamine--glycine ligase	-7.99436
HMPREF0397_RS06230		dihydroorotase	-7.42183
HMPREF0397_RS06225		aspartate carbamoyltransferase catalytic subunit	-7.09215
HMPREF0397_RS06235	carA	glutamine-hydrolyzing carbamoyl-phosphate synthase small subunit	-5.71159
HMPREF0397_RS09195		hypothetical protein	-5.31085
HMPREF0397_RS04065		autotransporter domain-containing protein	-4.6041
HMPREF0397_RS09200		hypothetical protein	-4.51607
HMPREF0397_RS07720		TRAP transporter large permease subunit	-4.45888
HMPREF0397_RS09205		hypothetical protein	-4.40339
HMPREF0397_RS06240	carB	carbamoyl-phosphate synthase large subunit	-4.24896
HMPREF0397_RS07725		DctP family TRAP transporter solute-binding subunit	-3.88709
HMPREF0397_RS07615	cysK	cysteine synthase A	-3.58895
HMPREF0397_RS0110290		hypothetical protein	-3.36741
HMPREF0397_RS06220	pyrR	bifunctional pyr operon transcriptional regulator/uracil phosphoribosyltransferase PyrR	-3.21012
HMPREF0397_RS07710		N-acetylneuraminate lyase	-3.07543
HMPREF0397_RS01585		sodium-dependent transporter	-3.01464
HMPREF0397_RS07610		DUF1963 domain-containing protein	-3.01096
HMPREF0397_RS07735		cyclically-permuted mutarotase family protein	-2.93936
HMPREF0397_RS09210		hypothetical protein	-2.93035
HMPREF0397_RS07705		N-acetylmannosamine-6-phosphate 2-epimerase	-2.9062
HMPREF0397_RS07715		ROK family protein	-2.89924
HMPREF0397_RS06245		dihydroorotate dehydrogenase electron transfer subunit	-2.86351
HMPREF0397_RS06665	nhaC	Na+/H+ antiporter NhaC	-2.81809
HMPREF0397_RS00580		PLP-dependent transferase	-2.80565
HMPREF0397_RS01565		DUF2247 family protein	-2.78612
HMPREF0397_RS07730		LacI family transcriptional regulator	-2.63125
HMPREF0397_RS08915		PTS mannose/fructose/sorbose/N-acetylgalactosamine transporter subunit IIC	-2.55593
HMPREF0397_RS08145		HAD-IIA family hydrolase	-2.48025
HMPREF0397_RS06250		dihydroorotate dehydrogenase	-2.47105
HMPREF0397_RS01590		tryptophanase	-2.45814
HMPREF0397_RS00585		aminotransferase class I/II-fold pyridoxal phosphate-dependent enzyme	-2.45022
HMPREF0397_RS09850		DUF3592 domain-containing protein	-2.41279
HMPREF0397_RS09495		hypothetical protein	-2.39948
HMPREF0397_RS02445		autotransporter domain-containing protein	-2.38511
HMPREF0397_RS08925		SIS domain-containing protein	-2.3656
HMPREF0397_RS08910		PTS sugar transporter subunit IIB	-2.36094
HMPREF0397_RS08920		PTS mannose/fructose/sorbose transporter family subunit IID	-2.31063
HMPREF0397_RS09840		hypothetical protein	-2.29242
HMPREF0397_RS05395		D-lysine 5,6-aminomutase subunit alpha	-2.2731
HMPREF0397_RS05390		hypothetical protein	-2.25849
HMPREF0397_RS05380		Na+/H+ antiporter NhaC family protein	-2.1766
HMPREF0397_RS08610		hypothetical protein	-2.17495
HMPREF0397_RS00100		OmpA family protein	-2.14789
HMPREF0397_RS00150		hypothetical protein	-2.14378
HMPREF0397_RS05400		endonuclease MutS2	-2.13914
HMPREF0397_RS05385		amino acid transporter	-2.09038
HMPREF0397_RS01075		hypothetical protein	-2.05487
HMPREF0397_RS08930		SIS domain-containing protein	-2.03929
HMPREF0397_RS04040		sugar ABC transporter ATP-binding protein	-2.03386
HMPREF0397_RS08905		PTS sugar transporter subunit IIA	-2.01916
HMPREF0397_RS00105		hypothetical protein	-2.00187
